# Supplementary material for: Interrogation of the perturbed gut microbiota in gouty arthritis patients through in silico metabolic modeling
Source: Eng Life Sci. 2021 Jun 9;21(7):489–501. doi: 10.1002/elsc.202100003 (PMC8257998; doi:10.1002/elsc.202100003)
Supplement: Supplementary file 2 — Supporting Information [file ELSC-21-489-s001.xlsx]

## Sheet: Table S1
Table S1. Metadata and normalized taxa abundances of 83 stool samples from 41 gout patients and 42 healthy controls based on data from (29).
Host ID	TF26	TF86	TF83	TF72	TF64	TF66	TF57	TF51	TF27	TF74	TF62	TF60	TF78	TF13	TF20	TF39	TF88	TF32	TF12	TF36	TF34	TF14	TF44	TF29	TF5	TF75	TF59	TF63	TF37	TF23	TF61	TF38	TF30	TF69	TF76	TF24	TF21	TF54	TF33	TF3	TF73	TF28	TF8	TF9	TF4	TF53	TF10	TF52	TF87
META number		MTF40	MTF37		MTF24	MTF25			MTF10	MTF29	MTF22		MTF33								MTF28			MTF18		MTF30		MTF23		MTF8	MTF21		MTF12	MTF26	MTF31				MTF13			MTF11					MTF2
State	Gout	Health	Health	Test-G	Health	Health	Health	Health	Gout	Health	Health	Gout	Health	Gout	Gout	Gout	Health	Test-H	Test-G	Gout	Test-H	Gout	Gout	Test-H	Gout	Health	Health	Health	Gout	Test-G	Health	Test-H	Gout	Health	Health	Gout	Gout	Health	Gout	Gout	Test-H	Gout	Test-H	Gout	Gout	Health	Gout	Health	Health
Age	41	45	39	58	39	62	70	56	36	49	59	38	36	53	65	50	50	38	49	68	43	42	47	69	41	67	33	63	44	39	27	65	53	52	30	53	42	43	43	68	43	55	53	50	60	50	36	28	63
Gender	M	F	M	F	M	F	F	M	F	M	F	F	M	F	F	F	F	M	M	F	M	F	F	M	M	M	F	F	M	M	F	M	M	F	F	M	F	M	M	F	F	F	M	M	M	M	M	M	F
BMI	25.6544	18.6115	33.3598	19.8352	19.79	19.5717	22.4996	23.9995	19.1516	20.227	24.281	19.5312	28.0428	17.1468	24.1415	21.048	22.1367	23.7228	22.5827	30.8642	22.571	21.4533	18.9036	24.8356	21.7079	23.6614	18.1312	18.2899	30.4498	23.03	17.6254	33.6593	21.7738	27.8876	21.7738	23.255	30.0781	27.31	23.255	24.4561	19.9594	21.6041	27.0538	23.3234	22.5896	25.9516	21.6128	28.0497	18.9866
Uric Acid	479	126	143	339	208	205	130	185	365	159	211	354	270	538	625	333	205	431	446	435	442	364	471	449	532	147	180	193	521	445	121	437	484	126	238	513	670	107	492	496	355	439	436	478	462	183	450	345	179
Total Bilirubin	13.4	17.4	9.9	11.7	7.6	8.8	18.2	5.6	12.1	7	7	10.9	12.9	25	13.5	14.2	9.7	13.4	13.7	11.7	9.9	11.2	13.4	15	15	6.1	5.6	8.7	12.2	4.7	5.1	13.3	20.1	3	9.7	13.2	18.2	6.8	11.4	17.3	9.7	35.6	14.1	12.5	10.2	7.2	10.9	9.8	5.9
Direct Bilirubin	5.2	2.4	2.9	5.7	2.6	2.8	4.5	2.4	5.8	3	3.5	3.5	1.9	10	5.5	5.1	4.7	4.9	4.6	4.4	3.8	4.3	5	5	10.6	2.1	2.2	2.7	4.9	2.5	2.1	4.4	7.8	1.5	4.7	4.8	8	3.2	4.6	8.5	2.7	8.5	5.6	5.3	4.6	2.2	4	5.3	1.9
Indirect Bilirubin	8.2	15	7	6	5	6	13.7	3.2	6.3	4	3.5	7.4	11	15	8	9.1	5	8.5	9.1	7.3	6.1	6.9	8.4	10	4.4	4	3.4	6	7.3	2.2	3	8.9	12.3	1.5	5	8.4	10.2	3.6	6.8	8.8	7	27.1	8.5	7.2	5.6	5	6.9	4.5	4
GPT	36	3	27	11	17	26	12	12	35	0	16	26	10	31	38	14	10	31	38	14	9	10	15	49	43	17	9	3	19	10	5	26	9	28	22	28	36	19	32	16	23	24	32	23	21	11	8	6	6
GOT	25	10	17	9	13	19	10	11	32	5	14	18	7	33	35	22	12	33	22	19	15	13	17	71	29	14	10	7	22	11	9	32	15	15	10	17	16	12	34	18	15	28	35	27	25	9	15	8	5
ALP	52	43	65	50	93	45	82	42	52	80	80	76	43	86	38	75	60	49	94	72	66	28	62	61	54	43	64	45	22	59	52	70	74	63	47	79	59	43	58	53	63	60	54	61	62	47	56	45	61
Total Protein	78.3	67.9	72.2	63.4	71.5	70.4	71.2	67.5	72.5	72.6	75.1	77.1	73.8	63.3	68.4	68.8	79.5	74.2	70.3	76.7	78	70.5	76.5	72.3	68.4	74.5	76.5	69.1	73.8	51.9	68.2	78.4	68.6	69.1	70.3	61.4	63	73.1	77.6	51	78.8	70.6	81.1	71.7	73.8	64.4	79.9	70	62.9
Albumin	50.3	47.4	50.6	46.4	49.6	47.4	47.9	46.8	44.1	47.9	47.3	48	51.8	36.5	41.2	44.6	51.9	47.9	44.7	45.6	32.5	46.7	47.1	46.9	45	50.4	50.6	42.3	46.1	36.6	47	51.5	37.8	47.2	48.2	41.4	38	49.2	45.3	28.3	52.2	48.6	44	43.2	45	42	47.7	46.8	48.2
Globulin	27.9444	20.5195	21.6239	16.9963	21.9469	23.0097	23.2524	20.708	29.0132	24.6907	27.8235	29.0909	22.0426	26.8382	27.2848	24.2391	27.6064	26.3187	25.5429	31.0204	45.7746	23.8265	29.4375	25.3514	23.4375	24.1148	25.9487	26.7722	26.0452	15.3138	21.1712	26.9634	30.7317	21.8519	22.1101	15.9846	19.1919	23.8835	30.6081	22.64	26.6327	21.991	36.9748	24.9711	28.8462	22.3404	32.2297	23.1683	14.6951
Urea Nitrogen	5.1	2.25	5.19	3.25	4.3	4.64	4.57	5.49	5.2	3.69	3.79	5.68	8.19	11	2.7	3.1	4.58	4.3	6.1	2.7	2.6	3.6	2.5	2.9	5.9	3.25	4.27	3.94	1.9	33.8	4.91	3.3	10.7	1.67	5.84	2.2	5.2	2.78	3.5	38.8	4.59	4.6	5.4	4.9	3.3	3.5	5.8	5.39	4.25
Creatinine	79	66.3	91.7	58.5	101	50.4	96.5	85.8	76	70.4	104.5	86.1	87.3	80	52	59	89.7	75	87	61	76	56	65	75	87	84.3	100.2	102.8	67	101.3	75.5	94	111	92.5	77.4	77.6	87.6	81.9	59	87.2	70	71	65	78	69	82	84	87	76.7
Blood Glucose	5.1	4.7	4.9	6.1	5.1	4.5	5.5	6.1	4.4	4.5	6.1	4.9	5.5	7.1	9.5	7.4	6.1	6.2	7.1	5.4	4.4	5.5	5.6	5.6	5.2	4.4	5.3	4.3	5.3	4.4	3.9	7.4	4.7	5.1	4.8	5.7	5.5	5.1	4.8	4.7	4.7	5.1	4.11	5.2	7.3	4.7	6.3	5.2	5.4
Triglyceride	0.78	1.81	0.96	1.81	1.4	1.98	1	1.22	0.98	1.99	1.35	1.12	1.01	1.15	1.02	1.45	1.13	1.14	1.82	1.77	1.43	0.7	1.43	0.98	1.83	3.13	1	0.95	1.12	1.24	0.75	1.1	0.98	1.37	2.1	3.21	1.82	1.12	1.11	0.95	1.17	1.9	1.46	0.96	1.52	1.79	2.07	1.8	1.8
Cholesterol	4.8	5.8	2.88	4.15	5.31	4.86	4.76	6.58	4.23	4.99	4.54	5.26	4.89	4.16	5.34	4.81	4.15	5.5	5.01	6.25	4.2	3.54	5.45	4.64	5.81	6.4	3.04	2.75	5.6	3.21	4.66	4.4	2.92	4.4	4.27	6.4	5.05	4.02	5.4	3.73	5.75	4.3	5.44	4.22	6.86	4.87	4.08	5.67	5
HDLC	1.02	1.8	0.95	1.04	1.38	1.01	0.86	1.2	1.05	1.03	1.33	1.1	0.88	1.1	0.82	1.12	1.12	1.21	1.43	1.31	1.32	1.01	1.43	0.85	0.94	1.29	1.12	0.93	1.17	0.88	0.73	1.39	1.11	1.42	1.14	1.01	1.44	1.1	1.19	0.91	1.24	1.18	1.31	0.95	1.51	1.77	1.13	1.78	1.79
LDLC	2.28	3.05	1.27	2.82	2.69	3.31	2.7	3.86	2.42	3.42	2.84	2.96	2.81	2.66	3.1	2.12	2.72	3.01	3.02	4.24	2.33	2.21	2.74	2.66	2.99	3.87	1.21	1.16	3.03	2.22	2.23	2.51	1.17	2.7	2.17	4.83	3.02	2.61	2.87	2.12	3.16	2.26	3.72	2.48	4.66	2.97	2.01	2.94	3.08
Bacteroides	0.246512	0.482477	0.452627	0.0660275	0.480481	0.416269	0.608819	0.564319	0.0100276	0.382172	0.545074	0.659206	0.358477	0.142771	0.687108	0.017762	0.333473	0.540783	0.700267	0.379944	0.433467	0.280742	0.460326	0.538567	0.209668	0.202005	0.638077	0.522194	0.502609	0.813147	0.472029	0.490314	0.557091	0.252834	0.56187	0.625603	0.783278	0.881094	0.802075	0.387361	0.337512	0.859327	0.449779	0.441273	0.45076	0.437287	0.647724	0.659929	0.538085
Faecalibacterium	0.162546	0.114933	0.0776266	0.067117	0.238039	0.195107	0.193036	0.240417	0.26377	0.341078	0.11221	0.0330868	0.157918	0.0140802	0.0433701	0.0336111	0.242819	0.0592168	0.0791333	0.0932217	0.133374	0.0716787	0.13037	0.154819	0.114828	0.14152	0.123679	0.0426696	0.0622962	0.000646552	0.0802368	0.368421	0.340929	0.0983806	0.126053	0.114887	0.082686	0.0218637	0.00283019	0.156414	0.335553	0.000114929	0.254384	0.275338	0.0947325	0.031222	0.0053316	0.0279754	0.109787
Lachnospiraceae	0.0555692	0.0501741	0.0342402	0.0110046	0.0334605	0.0399761	0.012112	0.0614088	0.0562418	0.0338233	0.0192088	0.0307513	0.0263197	0.00635882	0.0518062	0.0500068	0.0794451	0.101433	0.0251217	0.0878057	0.0840504	0.0512873	0.0474583	0.0312113	0.0467061	0.115789	0.0203025	0.0618943	0.196999	0.0561422	0.0549204	0.0260586	0.0120782	0.157692	0.0378325	0.0897857	0.0110599	0.0129779	0.0673585	0.120302	0.0227228	0.029192	0.0522586	0.0570801	0.21903	0.0231473	0.110793	0.103331	0.0602128
Prevotella	0	0.000217675	0	0.744062	0	0.000198886	0	0	0	0.0303461	0	0	0.28687	0.673581	0	0.713895	0.00028023	0	0	0	0	0	0	0	0.117275	0	0	0.000937793	0	0	0	0.00102863	0	0	0	0	0	0	0	0.000209952	0.000195886	0	0	0	0	0	0	0	0
Roseburia	0.0257038	0.0264475	0.000938086	0.00228808	0.0572351	0.0407717	0.0100303	0.00963275	0.000290655	0.068911	0.0833016	0.00350331	0.0192619	0.00514762	0.0140601	0.0471376	0.0554855	0.0223496	0.0122468	0.0489086	0.0353411	0.0292482	0.0326393	0.0453733	0.0369162	0.244612	0.0229956	0.00969053	0.0834964	0.0172414	0.040833	0.00874336	0.0021168	0.0376518	0.0404758	0.0710562	0.044503	0.0149655	0.0237736	0.0623557	0.0166503	0.0410298	0.139593	0.129345	0.0895274	0.0482684	0.079844	0.0769728	0.062766
Megamonas	0	0.000326513	0	0	0.00278838	0.0177009	0	0	0	0.00363521	0	0	0.0132333	0.0221045	0	0.000409892	0.0455373	0	0	0	0	0	0.000562746	0.000137495	0	0	0	0	0	0	0.000204165	0	0	0	0	0	0.00210665	0	0	0	0	0	0	0	0	0.377355	0	0.000485123	0.165638
Subdoligranulum	0.0753978	0.00805398	0.0192308	0.00566572	0.0363957	0.0783612	0.0510977	0.0204696	0	0.0278173	0.0393686	0.0282211	0.0110278	0.00499621	0.000108155	0.00109305	0.0798655	0.0685769	0.0102057	0.114229	0.0439459	0.022863	0.0238229	0	0.0597593	0.0756892	0.0586285	0.028759	0.0273973	0	0.0269498	0.0392594	0.035861	0.0491903	0.0546836	0.00579262	0.000526662	0.0118087	0.000566038	0.0195255	0.0397649	0.0019538	0.0150576	0.01427	0.00270664	0.00663915	0	0	0.00797872
Coprococcus	0.0536108	0.0192643	0.0124296	0.00544781	0.0515116	0.0338107	0.00246026	0.000401365	0.00101729	0.056899	0.0127425	0.0471	0.0369063	0.0236185	0.0357993	0.0489138	0.0304049	0.0592168	0.0646883	0.0518628	0.0608482	0.0339856	0.0442694	0.0171869	0.0395676	0.0532999	0.0103584	0.101751	0.0218526	0.00625	0.0191915	0.00360021	0	0.139069	0.0612919	0.0210465	0.0185648	0.0058459	0.00886792	0.0191056	0.0479922	0.000114929	0.0085031	0.0118917	0.0374766	0.00789521	0.00975293	0.0192432	0.0304255
Ruminococcaceae	0.275643	0.0523509	0.0804409	0.0234256	0.0318462	0.0918854	0.0174111	0.0148505	0.0507194	0.00426743	0.0363256	0.0247178	0.0326423	0.00287661	0.00930132	0.0187184	0.0259213	0.0255969	0.0168001	0.0154275	0.00998771	0.00679712	0.12099	0.0185618	0.155823	0.0195489	0.0151233	0.0576743	0	0.00969828	0.0469579	0.00462884	0.00323745	0.0582996	0.0424583	0.00115852	0.00895326	0.0210452	0.01	0.0680244	0.0352595	0.000574647	0.00124004	0.000182949	0.00749532	0.00107662	0.00715215	0.0111578	0.000106383
Parabacteroides	0.00856793	0.0564867	0.0633208	0.00664633	0.00513648	0.0111376	0.0227101	0.0162553	0.0052318	0.00142248	0.0148345	0.0325029	0.00176445	0.00302801	0.0194679	0.00423555	0.00924758	0.00764088	0.0122468	0.0416872	0.00614628	0.00473738	0.00562746	0.00701224	0.0169284	0.0021721	0.00932256	0.0239137	0.00456621	0.0420259	0.00939159	0.0126864	0.0115801	0.012753	0.00644309	0.00173779	0.00579329	0.0025722	0.0313208	0.034642	0.0203722	0	0.00637733	0.00347603	0.00499688	0.000358873	0.00689207	0.0161708	0.000851064
Phascolarctobacterium	0.0247246	0.0661733	0.125938	0	0.00587027	0.0115354	0.0264951	0.0228778	0.00799302	0.00205469	0.0353747	0.0531335	0.00382297	0.00726722	0.0149254	0.000136631	0.0152725	0	0.0221385	0	0.00184388	0.00185376	0.0166948	0.0171869	0.0338568	0.00668338	0.0138803	0.0268834	0	0	0.00837076	0.00754329	0.00846719	0	0	0.00656497	0.0107966	0.0141471	0.000566038	0.000209952	0.0142997	0	0	0.000182949	0.014366	0.000179437	0.026658	0.0121281	0
Ruminococcus	0.00807834	0.0293862	0.022045	0.00435825	0.00733783	0.00656325	0.00567752	0.0162553	0.000581311	0.0109056	0.0110308	0.00369794	0.00147037	0.000757002	0.00194679	0.00314251	0.0269021	0.0127985	0.030303	0.09355	0.00891211	0.00741504	0.0412681	0.0378111	0.00856618	0.06934	0.0495132	0.0298531	0.0030985	0.00818966	0.124541	0.00102863	0.000622587	0.00789474	0.00759954	0.00753041	0.00144832	0.00175377	0.00679245	0.0109175	0.0278159	0.000689576	0.00726306	0.00640322	0.0183219	0.00628028	0.0046814	0.00792367	0.00414894
Clostridium	0.00465116	0.0118633	0.00703565	0.00119852	0.0044027	0.00696102	0.00208176	0.00361228	0.0847261	0.0110637	0.00323317	0.0105099	0.00220556	0.00211961	0.01817	0.00259598	0.0100883	0.00744986	0.00502434	0.0142787	0.00968039	0.00411946	0.00225098	0.00866218	0.0075464	0.00618212	0.00476486	0.0156299	0.00260926	0.025	0.00285831	0.00102863	0.000373552	0.0147773	0.00479101	0.00405484	0.00737327	0.00187069	0.0249057	0.0111274	0.00803134	0.00310309	0.00549159	0.00384193	0.00811993	0.00628028	0.0517555	0.0147154	0.00851064
Coprobacillus	0.00734394	0.00370048	0.000703565	0.000108956	0.00220135	0.00198886	0.00283876	0.000802729	0	0.0131184	0.00266261	0	0.000147037	0.00196821	0	0.00368903	0.00056046	0.0452722	0.00345423	0.000164123	0.0232022	0.0168898	0.00243857	0.00206242	0.0320212	0.0220551	0.00165734	0.0146921	0.00212003	0	0.000612495	0.00377164	0	0.00323887	0.00743433	0.000386175	0.0038183	0.000467672	0.000943396	0.0144867	0.000979432	0.000919435	0.00106289	0.00201244	0.00416406	0.00215324	0.0114434	0.00679172	0.00106383
Parasutterella	0.00832313	0.0238354	0.0204034	0.00806276	0.00557675	0.00994431	0.000189251	0.00622115	0	0.00284495	0.00475466	0.0517711	0	0	0.00681376	0	0.0249405	0	0.00204114	0.00246184	0.00338045	0.00329557	0	0.0159494	0.00346726	0.00918964	0.0116014	0.000468897	0.0140248	0	0.00469579	0.0058289	0.00485618	0.000809717	0.0145382	0.000193087	0.0105332	0	0	0.0293932	0.0182174	0.0209171	0.00159433	0.00201244	0.00707891	0.00053831	0	0.0021022	0.00457447
Sutterella	0	0	0	0.000326869	0.0155562	0.000198886	0.0278198	0.00943207	0	0	0.0608596	0	0.019703	0.0196821	0	0.0228173	0	0.00114613	0	0.0321681	0.00706822	0.00679712	0	0	0	0	0	0.020944	0	0	0	0	0	0.0728745	0	0.022012	0	0	0	0	0	0	0	0	0	0.0039476	0	0	0
Alistipes	0.00979192	0.0325424	0.0668386	0.0132927	0.00748459	0.0180986	0.0123013	0.0068232	0.000435983	0.000790264	0.00760746	0.0027248	0.0023526	0.0127176	0.00800346	0.00505534	0.00812666	0.000573066	0.00502434	0.000328246	0.00307314	0.00185376	0.0264491	0.0079747	0.02835	0.00417711	0.00559354	0.00953423	0.000163079	0.00474138	0.0324622	0.00720041	0.00460715	0.032996	0.00247811	0.00135161	0.00157999	0.00280603	0.00301887	0.0428301	0.019001	0	0.00248007	0.00347603	0.00936914	0.000179437	0.0284785	0.00792367	0
Streptococcus	0	0.00195908	0.000234522	0.000544781	0	0.000198886	0	0.000200682	0.00130795	0.000948317	0	0	0.000294074	0.00908403	0.0247675	0.000273261	0.000140115	0.00191022	0.000471032	0	0.0928089	0.349537	0.000187582	0.0662725	0.000203957	0.000167084	0	0	0.000489237	0	0	0.000171438	0.00049807	0.000404858	0.000330415	0	0.000263331	0	0.000377358	0.000839807	0.00254652	0	0	0.000182949	0	0.00053831	0.000520156	0.000323415	0.00159574
Enterococcus	0	0	0	0	0	0	0	0	0	0	0	0	0	0	0	0	0	0.000191022	0	0	0	0.00865088	0	0	0	0	0	0	0	0	0	0	0	0	0	0	0	0	0	0	0	0	0.00124004	0	0	0	0	0	0
Akkermansia	0	0	0	0	0	0	0	0	0.506176	0	0	0	0	0	0	0.000409892	0	0	0	0	0	0	0	0	0	0	0	0.00156299	0	0	0	0	0	0	0.000826037	0	0	0.000233836	0	0	0	0	0.000708592	0.000731797	0	0	0	0	0
Dialister	0.00391677	0	0	0.0312704	0.00396243	0.000397772	0	0	0	0.000158053	0	0	0.0164682	0.0320969	0	0.0106572	0.000980804	0.0191022	0	0.00771377	0.000460971	0.000411946	0.00112549	0	0	0	0	0.00422007	0.00342466	0	0.0191915	0	0	0.0453441	0.0246159	0	0	0	0	0.00902792	0	0	0.0209035	0.0204903	0	0	0.000130039	0	0
Lactobacillus	0.000244798	0	0	0	0.000293513	0.000596659	0.000189251	0.000200682	0	0.000158053	0.000190186	0	0	0	0.0135194	0.00245935	0.00056046	0	0	0	0.000307314	0.0457261	0	0.00604977	0	0.00100251	0	0.000625195	0	0	0	0	0	0	0.00115645	0	0	0	0.000566038	0	0	0	0.00088574	0	0	0.000358873	0.000130039	0.00113195	0.000319149
Veillonella	0	0	0	0	0	0.000198886	0	0	0	0.000158053	0.000380373	0.000194628	0.000147037	0	0.00021631	0	0.00182149	0.00152818	0.000314021	0	0.0185925	0.0138002	0.000187582	0.00233741	0	0	0	0	0.000163079	0	0	0	0	0.000404858	0	0	0	0	0	0	0.000195886	0	0.00354296	0.00274424	0	0.00287099	0.000130039	0.00161708	0.000425532
Megasphaera	0	0	0	0	0	0	0	0	0	0	0	0	0	0.00469341	0	0	0	0	0	0	0.0101414	0.0084449	0	0	0	0	0	0	0.0668624	0	0	0	0	0	0	0	0	0	0	0	0.0423115	0	0.000531444	0.000731797	0	0.0317603	0	0	0
Barnesiella	0.00465116	0.00217675	0.00140713	0.00435825	0.00088054	0.00278441	0	0	0	0.000158053	0	0	0.000588149	0.00196821	0.0323383	0.000273261	0.00112092	0	0	0.000328246	0.000921942	0.000823893	0.0211968	0.00357487	0.0420151	0.00133668	0	0.00218818	0.000489237	0.00765086	0.022254	0.000171438	0.000249035	0	0	0	0	0.00151993	0.00358491	0	0	0	0.000177148	0.000182949	0.00458047	0	0	0	0
Blautia	0.00146879	0.00544188	0.00351782	0.00141643	0.00132081	0.00198886	0.00283876	0.00180614	0.00188926	0.00458353	0.00209205	0.000194628	0.00132333	0.0001514	0.000865239	0.000956415	0.00028023	0.00324737	0.00109907	0.00705728	0.0021512	0.00061792	0.00150066	0.00921215	0.00265144	0.0113617	0.00807955	0.00656455	0.000326158	0.003125	0.00142915	0.00137151	0.000622587	0.001417	0.000991244	0.00231705	0.00131666	0.000233836	0.0054717	0.00188957	0.000783546	0.000229859	0.000708592	0.000914746	0.00062461	0.00215324	0.00156047	0.0106727	0.000425532
Pseudobutyrivibrio	0.000244798	0.00206791	0.000469043	0.000108956	0.000146757	0.000397772	0	0	0	0	0	0	0.000147037	0.0001514	0.00043262	0.00150294	0.00056046	0.00191022	0.000157011	0.000164123	0.00184388	0.00102987	0.0108798	0	0.0116255	0.00685046	0	0	0.00228311	0	0.0208248	0.000342877	0	0.000404858	0.000660829	0.0235567	0	0	0	0.00125971	0.000783546	0	0.00283437	0.00457373	0.0222777	0.00322986	0.00195059	0.000808538	0.00106383
Odoribacter	0.00391677	0.00315629	0.00680113	0.00130747	0.0033754	0.0071599	0.000567752	0.000401365	0	0.000158053	0.0028528	0.00350331	0.00544038	0.00454201	0.00021631	0.000683153	0.00322264	0.000764088	0.00109907	0.000164123	0.000153657	0	0.00356406	0.00178743	0.00999388	0.00116959	0.00207168	0.00359487	0	0	0.00285831	0.0022287	0.00149421	0.0082996	0	0	0.00263331	0.00187069	0	0.00398908	0.00528893	0	0.000708592	0	0.00145742	0.000179437	0	0.00388098	0
Eubacterium	0	0.00185024	0.000938086	0.000108956	0.000146757	0.000198886	0	0.000602047	0.00639442	0.000158053	0.000190186	0.000973141	0.000294074	0.0013626	0	0.00122968	0	0.00936008	0.000942063	0.00164123	0.000460971	0.00123584	0	0.000549979	0.0014277	0	0.00124301	0.00156299	0.000163079	0.003125	0.000204165	0.000171438	0.000124517	0	0	0	0.000658328	0.000116918	0.00283019	0.00125971	0.000195886	0.000344788	0.000708592	0.00164654	0.00062461	0	0.00117035	0.00452781	0.000106383
Paraprevotella	0.00734394	0	0	0	0.00161432	0.000795545	0	0	0	0	0	0	0	0.000302801	0.00638114	0.000819784	0	0	0.00329722	0	0.00338045	0.00205973	0	0	0.00183561	0	0	0.000468897	0	0	0	0.00925767	0.014195	0	0	0	0	0	0	0	0	0	0.00159433	0.000914746	0	0	0	0	0
Dorea	0.00587515	0.000761863	0.000469043	0.000217912	0.00044027	0.000994431	0.000378501	0.000401365	0	0.00142248	0.00323317	0.000389257	0.000441112	0.000757002	0.00302834	0.00546523	0.00056046	0.00630372	0	0	0.00122926	0.00061792	0.00168824	0.00219992	0.0106058	0.00300752	0.000828672	0.00203188	0.00342466	0.000107759	0.00183748	0.00257158	0.000373552	0.00283401	0.000330415	0.000386175	0.000789993	0.000701508	0.000188679	0.00209952	0.00195886	0.00126422	0	0	0.00124922	0.000717746	0.000520156	0.00388098	0.000319149
Leuconostoc	0	0	0	0	0	0.000596659	0	0	0	0	0	0	0	0	0	0	0	0	0	0.000164123	0	0	0	0	0	0	0	0	0	0	0	0	0	0	0	0	0.000131666	0	0	0	0	0	0	0	0	0.000897183	0	0	0
Klebsiella	0	0	0	0	0	0	0	0.000401365	0	0	0	0	0	0	0	0	0	0	0.000157011	0	0	0	0	0	0	0	0	0	0	0	0	0	0	0	0	0	0	0.00163685	0.000566038	0	0	0.00114929	0.0132861	0.0122576	0	0	0	0.000485123	0.000106383
Shigella	0	0.000380932	0	0	0.000146757	0	0	0	0.000363319	7.90264e-05	0	0	0	0	0.00346096	6.83153e-05	0.000700574	0	0.000157011	0.000164123	0.000460971	0.00092688	0	0.00199368	0	0	0.000621504	0.00234448	0	0.000915948	0.000306247	0.00120007	0.000186776	0	0	9.65437e-05	6.58328e-05	0	0.00113208	0.000629855	0	0.00603379	0.00044287	0	0.000312305	0.000807465	0.00123537	0.00137451	5.31915e-05
Escherichia	0	0.000380932	0	0	0.000146757	0	0	0	0.000363319	7.90264e-05	0	0	0	0	0.00346096	6.83153e-05	0.000700574	0	0.000157011	0.000164123	0.000307314	0.00092688	0	0.00199368	0	0	0.000621504	0.00234448	0	0.000915948	0.000306247	0.00120007	0.000186776	0	0	9.65437e-05	6.58328e-05	0	0.00113208	0.000629855	0	0.00603379	0.00044287	0	0.000312305	0.000628028	0.00123537	0.00137451	5.31915e-05
Butyricicoccus	0	0.00206791	0.000469043	0.000108956	0.0010273	0.00159109	0	0	0.000290655	0.000474158	0.00114112	0.000194628	0.000441112	0	0.00043262	0	0.00028023	0	0.000471032	0.00295421	0.000614628	0.00102987	0.000375164	0.000412485	0.00101978	0.00233918	0.000621504	0.000625195	0.000652316	0	0.00224581	0.000171438	0	0.00101215	0.00148687	0.000193087	0.00105332	0	0.000188679	0.000839807	0.000391773	0.000459717	0	0	0.000208203	0.00107662	0.000910273	0.000646831	0.0012766
Anaerotruncus	0.00563035	0.00043535	0.00164165	0.000653737	0.000587027	0.00119332	0	0	0.0015986	0	0.000380373	0.0132347	0	0.0001514	0	0.000683153	0	0.000382044	0.000157011	0	0.000153657	0	0.00131307	0	0.000815827	0	0	0.00218818	0	0.000323276	0.00224581	0	0	0.001417	0.000660829	0.000193087	0	0.000116918	0	0.000629855	0.000195886	0	0	0	0	0	0	0.000161708	0
Fusobacterium	0	0	0	0	0	0	0	0	0	0	0	0	0	0	0	0	0	0	0	0	0	0	0	0	0	0	0	0	0	0	0	0	0	0	0	0	0	0	0	0	0	0.0193081	0	0.000182949	0	0.00179437	0	0.000161708	0
Butyricimonas	0.000244798	0	0	0.000653737	0.000587027	0.000198886	0.000757002	0.000401365	0	0	0.000380373	0	0.000147037	0.000908403	0	0.00109305	0.000140115	0	0.00266918	0.000164123	0.000153657	0.00144181	0.00131307	0	0.00530288	0	0.000207168	0.00125039	0	0	0.00102082	0	0	0	0	0	0	0	0	0	0	0	0	0.000182949	0.000208203	0	0	0	0.000106383
Citrobacter	0	0	0	0	0	0	0	0	0	0	0	0	0	0	0	0	0	0	0	0.000328246	0	0.00556128	0	0	0	0	0	0	0	0	0	0	0	0	0	0	0	0	0	0	0	0	0.000177148	0	0	0.000179437	0	0	0
Enterobacter	0	0	0	0	0	0	0	0	0	0	0	0	0	0	0	0	0	0	0	0	0	0.00947477	0	0	0	0	0	0	0	0	0	0	0	0	0	0	0	0	0	0	0	0	0.000354296	0	0	0	0	0	0
Holdemania	0	0.00043535	0	0.000217912	0	0.000198886	0.000189251	0.000401365	0	0	0.000190186	0.000389257	0	0.000454201	0	0	0	0.00286533	0.000157011	0.000820614	0	0.000205973	0.000375164	0.00109996	0.00061187	0.000167084	0.000207168	0.000468897	0	0.000538793	0.00102082	0	0	0	0.000826037	0	0	0.000233836	0.000943396	0	0.000979432	0	0	0	0	0	0	0.000323415	0
Acidaminococcus	0	0	0	0	0	0	0	0	0	0	0	0	0	0	0	0	0	0	0	0	0	0	0	0	0	0	0	0	0	0	0	0	0	0	0	0	0	0	0	0	0	0	0.00566873	0.00347603	0	0	0	0	0
Mitsuokella	0	0	0	0	0	0	0	0	0	0	0	0	0	0	0	0	0	0	0	0	0	0	0	0	0	0	0	0	0	0	0	0	0	0	0	0	0	0	0	0	0	0.00724055	0	0	0	0	0	0	0
Collinsella	0	0.00043535	0.000234522	0	0	0	0	0	0	0.000158053	0	0	0	0.000302801	0	0	0	0	0	0	0	0	0	0	0.00061187	0	0	0.000468897	0.000489237	0	0	0	0	0	0	0	0	0.000116918	0	0	0	0	0	0	0	0	0	0	0
Granulicatella	0	0	0	0	0	0	0	0	0.000145328	0	0	0	0	0	0	0	0.000140115	0.000191022	0	0	0.000153657	0.00164779	0	0	0	0	0	0	0	0.000215517	0	0	0.000249035	0	0.000165207	0	0	0	0	0	0	0	0	0	0	0	0	0.00113195	0
Haemophilus	0	0	0	0	0	0	0	0	0	0.000158053	0	0	0.000147037	0	0	0	0.00028023	0	0	0	0.00138291	0.00205973	0	0	0	0	0	0	0	0	0	0	0	0	0	0	0	0	0	0	0	0	0	0	0	0	0	0.000161708	0
Kluyvera	0	0	0	0	0	0	0	0	0	0	0.000380373	0	0	0	0	0	0	0	0	0	0	0.000205973	0	0	0	0	0	0	0	0	0	0	0	0	0	0	0	0	0	0	0	0	0	0	0	0	0	0	0
Bifidobacterium	0	0.000108838	0	0	0	0	0	0.00140478	0.000435983	0	0	0	0	0	0	0	0.000140115	0.000191022	0	0	0	0	0	0	0	0	0	0	0	0	0	0	0	0	0	0	0	0	0	0	0	0	0	0	0	0	0	0.000485123	0
Pyramidobacter	0	0.000108838	0	0	0	0	0	0	0	0	0	0	0	0	0	0.000136631	0	0	0	0.0021336	0	0	0.00112549	0	0	0.000334169	0	0	0	0	0	0	0	0	0	0	0	0	0	0	0	0	0	0	0	0	0	0	0
[truncated: 34 more columns]

## Sheet: Table S2
Table S2. Total nutrient uptake rate bounds for three diets used in community metabolic models.
Metabolite	Average EU	High Protein	High Fiber
EX_10fthf(e)	0.000125752	0.000251926	0.000254697
EX_5mthf(e)	0.000129311	0.000259056	0.000261905
EX_adpcbl(e)	3.60855e-06	3.55474e-06	2.56714e-06
EX_adrn(e)	0	0.026545	0
EX_ala_L(e)	37.2086	83.2478	59.0613
EX_arach(e)	1.03306	0.672744	0.667592
EX_arachd(e)	0.536811	0.589371	0.359587
EX_arg_L(e)	20.3519	42.9986	40.6717
EX_ascb_L(e)	0.583441	1.1224	1.51385
EX_asp_L(e)	47.0867	96.1482	80.1605
EX_avite1(e)	0.0368581	0.0395862	0.0685386
EX_btn(e)	0.000178666	0.000493685	0.000479218
EX_but(e)	26.3343	2.93213	0.072333
EX_ca2(e)	18.5491	25.4194	33.0201
EX_caro(e)	0.00358558	0.00951809	0.0131316
EX_CE2510(e)	1.08667	0.809272	1.00672
EX_CE4843(e)	0.114865	0.0617254	0.0380337
EX_cellul(e)	0.0523469	0.0966533	0.237688
EX_chsterol(e)	1.23219	1.59536	1.05304
EX_cl(e)	375.557	482.165	231.445
EX_clpnd(e)	0.0483769	0.279518	0.0501675
EX_crvnc(e)	0.1663	3.23149	0.384328
EX_cu2(e)	0.0356749	0.038602	0.0473279
EX_cys_L(e)	7.51183	17.4849	13.8268
EX_dca(e)	10.7484	1.15522	0.0434436
EX_ddca(e)	13.459	1.20606	0.101851
EX_doco13ac(e)	0.56073	0.276692	0.0498875
EX_docosac(e)	0.454096	0.187248	0.394316
EX_etoh(e)	234.434	0	22.7922
EX_fe2(e)	0.109249	0.329063	0.424456
EX_fe3(e)	0.109249	0.329063	0.424456
EX_fol(e)	0.000134614	0.0680986	0.000272645
EX_fru(e)	106.506	65.8069	157.327
EX_gal(e)	0.029974	0.291858	1.01024
EX_glc_D(e)	135.58	107.353	120.211
EX_glu_L(e)	103.122	162.22	130.815
EX_gly(e)	36.7647	75.1788	60.7825
EX_h2o(e)	165892	179032	181671
EX_hdca(e)	92.7851	37.6625	34.4471
EX_hdcea(e)	7.12047	0.000269679	3.61698
EX_his_L(e)	14.0241	25.5397	17.2197
EX_hpdca(e)	1.77952	0.410384	0.202603
EX_i(e)	0.00201238	0.00356221	0.00366063
EX_ile_L(e)	28.9217	54.3977	41.9323
EX_k(e)	83.4338	98.6277	116.448
EX_lcts(e)	4.12671	17.1151	26.5747
EX_leu_L(e)	46.8878	81.998	63.3179
EX_lgnc(e)	0.222616	3.96767	0.166975
EX_lnlc(e)	54.9855	29.2731	66.4728
EX_lnlnca(e)	4.16334	1.65813	22.7632
EX_lys_L(e)	33.3115	62.6295	46.3468
EX_malt(e)	8.41376	8.35533	0.803397
EX_met_L(e)	10.7274	23.6294	12.67
EX_mg2(e)	14.5299	25.5766	31.1553
EX_mn2(e)	0.0747023	0.108959	0.174378
EX_mnl(e)	0.170169	0.158093	2.6912
EX_na1(e)	172.446	249.258	147.912
EX_nac(e)	0.308616	0.506423	0.479929
EX_ncam(e)	0.145528	0.245119	0.216377
EX_ocdca(e)	35.8509	12.3352	9.42414
EX_ocdcea(e)	101.593	99.5013	130.212
EX_octa(e)	6.84557	0.642268	0.0155024
EX_phe_L(e)	20.715	38.2564	29.6979
EX_phyQ(e)	0.000136877	0.000512863	0.000936308
EX_pi(e)	14.2266	18.0556	22.3361
EX_pnto_R(e)	0.0255697	0.0411727	0.0548511
EX_pro_L(e)	53.8153	63.8678	50.9047
EX_ptdca(e)	2.89408	0.364452	0.0721034
EX_pydam(e)	0.00317177	0.00540777	0.00499406
EX_pydx(e)	0.00321046	0.00547373	0.00505498
EX_pydxn(e)	0.00317221	0.00540851	0.00499475
EX_retinol(e)	3.00225	2.07714	1.09966
EX_ribflv(e)	0.00369323	0.00527415	0.00689492
EX_sbt_D(e)	0.0329359	2.05959	6.56995
EX_ser_L(e)	37.3792	69.7124	52.1149
EX_starch1200(e)	0.30587	0.250777	0.417683
EX_strch1(e)	33.037	27.0864	45.114
EX_strdnc(e)	0	0.0813345	0
EX_sucr(e)	202.383	82.6915	137.118
EX_thf(e)	0.000133696	0.00026784	0.000270786
EX_thm(e)	5.40786	6.76453	7.2356
EX_thr_L(e)	25.8811	48.6557	38.2589
EX_trp_L(e)	4.55482	8.22007	6.19299
EX_ttdca(e)	30.2114	4.25546	0.787507
EX_ttdcea(e)	3.78398	0.488114	0.0312851
EX_tyr_L(e)	15.6469	27.9533	21.2684
EX_urate(e)	2.91939	4.55186	6.31918
EX_val_L(e)	37.7844	68.6375	50.9786
EX_vitd3(e)	8.76149e-06	1.46112e-05	1.53391e-05
EX_xylt(e)	0.141969	0.0788717	0.276051
EX_zn2(e)	0.150964	0.16863	0.2448

## Sheet: Table S3
Table S3. Net maximal production rates of 409 exchanged metabolites calculated with 83 community metabolic models using an average EU diet.
Exchanged Metabolite	TF26	TF86	TF83	TF72	TF64	TF66	TF57	TF51	TF27	TF74	TF62	TF60	TF78	TF13	TF20	TF39	TF88	TF32	TF12	TF36	TF34	TF14	TF44	TF29	TF5	TF75	TF59	TF63	TF37	TF23	TF61	TF38	TF30	TF69	TF76	TF24	TF21	TF54	TF33	TF3	TF73	TF28	TF8	TF9	TF4	TF53	TF10	TF52	TF87
EX_12dgr180[fe]	0.000744617	0.00028187	0.000175618	7.62737e-05	0.000714822	0.000471365	3.40901e-05	5.56145e-06	1.4096e-05	0.000788412	0.000176564	0.000652634	0.000512449	0.000328359	0.000499172	0.000688623	0.000425349	0.000834327	0.000897477	0.000719814	0.000856452	0.000478355	0.000692003	0.000238147	0.000632241	0.000788027	0.000143529	0.00140989	0.000319289	8.66021e-05	0.000416356	5.23625e-05	0	0.00192991	0.000854055	0.000461794	0.000257241	8.10028e-05	0.000122877	0.000273833	0.000670656	1.59249e-06	0.000138296	0.000197814	0.000680215	0.00013273	0.00014923	0.000272481	0.000429271
EX_12dhchol[fe]	0	0	0	0	0	0	0	0	0	0	0	0	0	0	0	0	0	0	0	0	0	0	0	0	0	0	0	0	0	0	0	0	0	0	0	0	0	0	0	0	0	0	0	0	0	0	0	0	0
EX_12ppd_S[fe]	1.87047	4.75532	2.82426	0.489407	1.77108	2.79441	0.842702	1.62546	33.9004	4.43548	1.30327	4.21397	0.892223	0.857842	7.27801	1.04839	4.04531	2.98994	2.09254	5.86277	3.88216	3.8923	0.910394	3.47487	3.02856	2.48285	1.91595	6.26195	1.05371	10.01	1.15332	0.421452	0.159421	5.92093	1.92641	1.63193	2.95931	1.42302	10.2087	4.46098	3.22254	1.72095	7.61193	6.45981	3.25797	2.60389	20.7122	6.10021	3.46681
EX_13ppd[fe]	1.87047	5.50542	3.20949	0.54299	1.83978	2.88396	0.842702	1.87628	36.4682	4.5087	1.38934	4.61323	1.01985	1.41288	7.27801	1.55026	4.04531	6.74397	2.47936	6.52926	4.07655	4.39663	0.910394	3.70486	3.60964	2.48285	2.42315	6.89715	1.12894	11.27	1.24499	0.500027	0.219228	5.92093	1.92641	1.63193	3.23264	1.47978	11.3508	4.97486	3.31089	1.86887	7.90537	7.12843	3.51781	2.60389	21.1904	7.92133	3.51936
EX_15dap[fe]	137.616	57.8745	57.5447	16.1755	37.2288	58.2839	26.0909	42.4441	77.2581	24.1472	52.4754	27.9108	32.9863	12.7676	35.3185	39.0371	57.5632	59.4196	31.1581	97.4933	48.2568	35.2702	84.8271	40.1535	87.4967	84.3842	36.4387	76.3438	81.1128	40.4048	92.0159	14.1179	6.73414	124.665	37.1125	49.9638	11.6466	15.7638	44.8247	84.7125	37.5718	26.5137	34.6693	33.4399	101.497	17.6648	70.8012	56.2896	29.3466
EX_26dap_M[fe]	256.539	301.658	293.518	352.005	258.643	255.677	289.182	283.166	290.05	220.183	313.982	307.66	301.74	355.011	354.105	357.002	221.814	294.506	325.246	289.703	290.139	333.239	304.648	314.177	271.858	271.162	310.418	307.478	344.902	396.47	323.771	222.432	237.454	260.088	282.984	330.749	346.654	377.211	393.61	297.05	213.552	384.451	274.555	266.079	325.678	227.354	376.921	367.76	271.242
EX_2ddglcn[fe]	24.216	24.835	16.5303	4.90124	15.2927	19.0435	5.78322	26.1187	48.0763	18.048	9.08287	16.5245	11.4301	3.41137	33.4282	22.0549	36.0676	43.573	12.0784	40.995	37.6452	42.7177	19.9037	18.3993	21.721	49.2196	10.0469	31.2898	79.8634	32.4769	23.1315	10.8549	5.0007	69.0079	17.542	37.5562	7.39327	5.95944	37.1621	52.5919	12.3217	12.9381	23.5652	24.3888	90.8799	12.0264	65.1015	47.7014	27.647
EX_2dmmq8[fe]	1.2885e-05	1.72594e-05	3.72369e-06	0.00010072	7.47216e-05	4.12648e-05	8.84765e-05	3.04452e-05	3.46123e-06	9.88113e-06	0.000197486	1.54513e-06	0.000135979	0.000194534	3.43453e-06	0.000103641	7.73015e-05	6.42091e-05	1.20038e-05	0.000153538	2.98862e-05	4.35776e-05	1.48845e-05	3.48753e-06	2.45147e-05	1.96052e-05	5.57549e-06	8.67456e-05	1.57821e-05	1.71097e-06	8.07266e-05	1.36103e-06	1.97707e-06	0.000374055	8.93311e-05	6.9684e-05	1.16234e-05	0	1.4979e-06	3.46193e-05	3.11025e-06	1.48583e-05	6.47211e-05	6.40083e-05	2.29754e-06	0.000604932	7.22657e-06	1.48726e-05	0.00026655
EX_2hyoxplac[fe]	74.8161	97.445	94.3907	19.6973	88.5274	89.0965	89.4145	93.3139	14.9671	79.128	89.9299	95.7508	80.0874	37.84	104.302	22.5598	81.0358	100.493	100.598	92.2415	94.5613	86.0274	98.6132	98.6276	65.2026	71.4968	96.4717	103.462	100.622	103.358	99.8108	80.4617	82.1326	85.6522	95.622	98.9588	94.6968	95.684	104.941	95.3039	76.8639	96.5031	84.9533	83.8748	103.178	80.8222	109.199	106.946	92.6989
EX_2mbut[fe]	1.87047	4.75532	2.82426	0.489407	1.77108	2.79441	0.842702	1.45491	33.9004	4.43548	1.30327	4.21397	0.892223	0.857842	7.27801	1.04839	4.04531	2.98994	2.01973	5.72147	3.88216	1.65779	0.910394	3.47487	3.02856	2.48285	1.91595	6.26195	1.05371	10.01	1.15332	0.421452	0.159421	5.92093	1.92641	1.63193	2.95931	0.758276	9.97226	4.46098	3.22254	1.25124	2.20663	1.54677	3.25797	2.52211	20.7122	5.89616	3.41426
EX_2obut[fe]	258.227	315.571	341.865	361.039	234.581	250.23	283.309	283.744	292.423	193.247	270.056	327.553	298.94	368.829	342.548	333.048	223.579	291.64	329.198	259.247	273.874	316.82	290.092	297.239	252.167	172.016	303.57	303.48	313.046	385.004	309.571	224.646	245.37	233.875	276.951	295.282	333.929	375.604	380.12	275.167	212.481	368.186	224.429	219.06	293.51	356.736	354.99	337.686	312.683
EX_2omfuc[fe]	0	0	0	0	0	0	0	0	0	0	0	0	0	0	0	0	0	0	0	0	0	0	0	0	0	0	0	0	0	0	0	0	0	0	0	0	0	0	0	0	0	0	0	0	0	0	0	0	0
EX_2omxyl[fe]	0	0	0	0	0	0	0	0	0	0	0	0	0	0	0	0	0	0	0	0	0	0	0	0	0	0	0	0	0	0	0	0	0	0	0	0	0	0	0	0	0	0	0	0	0	0	0	0	0
EX_34dhpha[fe]	0	0	0	0	0	0	0	0	0	0	0	0	0	0	0	0	0	0	0	0	0	0	0	0	0	0	0	0	0	0	0	0	0	0	0	0	0	0	0	0	0	0	0	0	0	0	0	0	0
EX_34dhphe[fe]	0	0	0	0	0	0	0	0	0	0	0	0	0	0	0	0	0	0	0	0	0	0	0	0	0	0	0	0	0	0	0	0	0	0	0	0	0	0	0	0	0	0	0	0	0	0	0	0	0
EX_3ddlhept[fe]	0	0	0	0	0	0	0	0	0	0	0	0	0	0	0	0	0	0	0	0	0	0	0	0	0	0	0	0	0	0	0	0	0	0	0	0	0	0	0	0	0	0	0	0	0	0	0	0	0
EX_3dhcdchol[fe]	0	0	0	0	0	0	0	0	0	0	0	0	0	0	0	0	0	0	0	0	0	0	0	0	0	0	0	0	0	0	0	0	0	0	0	0	0	0	0	0	0	0	0	0	0	0	0	0	0
EX_3dhchol[fe]	0	0	0	0	0	0	0	0	0	0	0	0	0	0	0	0	0	0	0	0	0	0	0	0	0	0	0	0	0	0	0	0	0	0	0	0	0	0	0	0	0	0	0	4.996e-16	0	0	0	0	0
EX_3hcinnm[fe]	0	0	0	0	0	0	0	0	0	0	0	0	0	0	0	0	0	0	0	0	0	0	0	0	0	0	0	0	0	0	0	0	0	0	0	0	0	0	0	0	0	0	0	0	0	0	0	0	0
EX_3hphac[fe]	0	0	0	0	0	0	0	0	0	0	0	0	0	0	0	0	0	0	0	0	0	0	0	0	0	0	0	0	0	0	0	0	0	0	0	0	0	0	0	0	0	0	0	0	0	0	0	0	0
EX_3hpppn[fe]	0	0	0	0	0	0	0	0	0	0	0	0	0	0	0	0	0	0	0	0	0	0	0	0	0	0	0	0	0	0	0	0	0	0	0	0	0	0	0	0	0	0	0	0	0	0	0	0	0
EX_3mop[fe]	225.89	114.845	94.4715	57.9771	149.116	151.532	93.2567	136.012	186.673	184.313	78.9231	60.5805	110.285	37.0915	82.8036	69.4252	168.924	120.172	89.6979	147.913	169.869	247.212	159.854	139.275	155.024	166.516	90.8395	128.596	117.721	44.5396	148.827	163.329	143.494	209.569	123.489	105.062	53.0496	26.9244	51.1489	160.278	192.705	29.8737	152.024	160.25	163.674	35.4731	78.9016	79.6204	87.4266
EX_4abut[fe]	133.75	257.543	253.467	42.1571	214.737	201.542	263.895	262.532	268.792	172.524	237.519	296.139	159.253	74.044	345.038	34.6256	178.973	268.218	301.455	210.919	252.927	306.968	227.439	270.38	147.357	133.691	273.23	259.586	283.315	381.556	239.555	217.082	235.498	191.973	246.371	289.161	325.209	362.78	375.667	241.544	166.348	369.877	214.367	209.926	280.018	188.815	340.074	326.466	244.11
EX_4abz[fe]	0	0	0	0	0	0	0	0	0	0	0	0	0	0	0	0	0	0	0	0	0	0	0	0	0	0	0	0	0	0	0	0	0	0	0	0	0	0	0	0	0	0	0	0	0	0	0	0	0
EX_4hbz[fe]	302.502	320.259	311.993	342.34	313.879	308.759	318.176	345.156	185.062	310.407	293.523	317.352	342.329	334.349	352.325	339.508	280.497	301.215	333.75	252.401	315.331	339.128	315.236	335.644	277.497	194.517	323.864	295.871	306.933	347.465	278.503	323.104	310.641	249.706	311.116	333.014	307.697	310.667	352.68	326.953	302.974	319.405	309.008	311.735	316.668	201.533	345.052	340.518	286.072
EX_4hoxpacd[fe]	0	0.162373	0	0	0.0687028	0	0	0.170546	0.155328	0.0416106	0.162149	0	0	0	1.39438	0.0373261	0.29023	0	0.145609	0.0756492	0.132926	4.27305	0	0.80747	0	0	0.258602	0.947793	0	0.376379	0.132499	0.490028	0.0847104	0	0	0.0486175	0.0363331	0.664741	0.699245	0.261942	0	2.89323	5.6633	4.91304	0.134922	0.261211	0.504148	0.763855	0.0838298
EX_4hphac[fe]	1.87047	4.75532	2.82426	0.489407	1.77108	2.79441	0.842702	1.45491	33.9004	4.43548	1.30327	4.21397	0.892223	0.857842	7.27801	1.04839	4.04531	2.98994	2.01973	5.86277	3.88216	3.8923	0.910394	3.47487	3.02856	2.48285	1.91595	6.26195	1.05371	10.01	1.15332	0.421452	0.159421	5.92093	1.92641	1.63193	2.95931	0.758276	9.97226	4.46098	3.22254	1.25124	2.28749	1.54677	3.25797	2.60389	20.7122	5.89616	3.41426
EX_4hpro_LT[fe]	0	0	0	0	0	0	0	0	0	0	0	0	0	0	0	0	0	0	0	0	0	0	0	0	0	0	0	0	0	0	0	0	0	0	0	0	0	0	0	0	0	0	0	0	0	0	0	0	0
EX_5aptn[fe]	1.87047	4.75532	2.82426	0.489407	1.77108	2.79441	0.842702	1.45491	33.9004	4.43548	1.30327	4.21397	0.892223	0.857842	7.27801	1.04839	4.04531	2.98994	2.01973	5.72147	3.88216	1.65779	0.910394	3.47487	3.02856	2.48285	1.91595	6.26195	1.05371	10.01	1.15332	0.421452	0.159421	5.92093	1.92641	1.63193	2.95931	0.758276	9.97226	4.46098	3.22254	1.25124	2.20663	1.54677	3.25797	2.52211	20.7122	5.89616	3.41426
EX_5htrp[fe]	0	0	0	0	0	0	0	0	0	0	0	0	0	0	0	0	0	0	0	0	0	0	0	0	0	0	0	0	0	0	0	0	0	0	0	0	0	0	0	0	0	0	0	0	0	0	0	0	0
EX_5mta[fe]	1.87046	5.08003	2.82425	0.489405	1.90848	2.79439	0.842698	1.62545	34.2109	4.51868	1.30326	4.21395	0.892219	0.857838	10.0666	1.12304	4.62572	2.98993	2.23813	6.01407	4.20944	8.45345	0.91039	5.08972	3.02855	2.48284	2.43312	8.15743	1.0537	10.7627	1.41831	1.40146	0.328837	5.9209	1.92641	1.72916	3.03196	1.423	11.1342	4.98482	3.22252	6.56775	8.13777	6.45968	3.52779	3.19804	21.7204	7.21974	3.52934
EX_5mthf[fe]	0.107919	0.847165	0.103809	0.227912	0.127405	0.338218	0.0857004	0.752456	0.71757	0.462548	0.0860744	0	0.12763	3.64361	15.3347	1.11305	0.366276	0.946901	0.198413	0	37.2665	113.94	0.0850328	28.9489	0.0915828	0.487836	0	0.260078	0.205695	0	0	0.0785752	0.209228	0.171943	0.614746	0	0.115332	0	0.397358	0.345923	1.02861	0	0.870289	0.0831796	0	0.378873	0.280078	0.806193	0.785958
EX_7dhcdchol[fe]	0	0	0	0	0	0	0	0	0	0	0	0	0	0	0	0	0	0	0	0	0	0	0	0	0	0	0	0	0	0	0	0	0	0	0	0	0	0	0	0	0	0	0	7.63278e-16	0	0	0	0	0
EX_7ocholate[fe]	0	0	0	0	0	0	0	0	0	0	0	0	0	0	0	0	0	0	0	0	0	0	0	0	0	0	0	0	0	0	0	0	0	0	0	0	0	0	0	0	0	0	0	2.22045e-15	0	0	0	0	0
EX_C02528[fe]	0	0	0	0	0	0	0	0	0	0	0	0	0	0	0	0	0	0	0	0	0	0	0	0	0	0	0	0	0	0	0	0	0	0	0	0	0	0	0	0	0	0	0	7.63278e-16	0	0	0	0	0
EX_Cit_Mg[fe]	0	0	0	0	0	0	0	0	0	0	0	0	0	0	0	0	0	0	0	0	0	0	0	0	0	0	0	0	0	0	0	0	0	0	0	0	0	0	0	0	0	0	0	0	0	0	0	0	0
EX_HC00319[fe]	0	0	0	0	0	0	0	0	0	0	0	0	0	0	0	0	0	0	0	0	0	0	0	0	0	0	0	0	0	0	0	0	0	0	0	0	0	0	0	0	0	0	0	0	0	0	0	0	0
EX_HC02191[fe]	0	0	0	0	0	0	0	0	0	0	0	0	0	0	0	0	0	0	0	0	0	0	0	0	0	0	0	0	0	0	0	0	0	0	0	0	0	0	0	0	0	0	0	0	0	0	0	0	0
EX_HC02194[fe]	0	0	0	0	0	0	0	0	0	0	0	0	0	0	0	0	0	0	0	0	0	0	0	0	0	0	0	0	0	0	0	0	0	0	0	0	0	0	0	0	0	0	0	4.996e-16	0	0	0	0	0
EX_Lcyst[fe]	0	0	0	0	0	0	0	0	0	0	0	0	0	0	0	0	0	0	0	0	0	0	0	0	0	0	0	0	0	0	0	0	0	0	0	0	0	0	0	0	0	0	0	0	0	0	0	0	0
EX_Lcystin[fe]	34.0976	34.4931	34.1476	29.8241	34.0966	34.1413	34.0951	34.1415	34.3747	34.3292	34.0949	34.0938	34.1987	19.197	39.054	29.1116	34.1912	34.4813	34.1935	34.0957	52.9455	68.7727	34.1397	47.3567	34.145	34.1351	34.0948	34.0949	34.1993	33.6807	34.0976	34.1368	34.2016	34.1836	34.1664	34.0955	34.1518	25.5481	34.1745	34.2708	34.6132	12.4264	34.0974	34.1391	34.0967	28.7699	34.2041	34.2018	34.4196
EX_Lkynr[fe]	0	0	0	0	0	0	0	0	0	0	0	0	0	0	0	0	0	0	0	0	0	0	0	0	0	0	0	0	0	0	0	0	0	0	0	0	0	0	0	0	0	0	0	0	0	0	0	0	0
EX_M03134[fe]	1.87047	4.75532	2.82426	0.489407	1.77108	2.79441	0.842702	1.45491	20.2977	1.71697	1.30327	4.21397	0.892223	0.857842	3.73053	1.04839	4.04531	2.98994	2.01973	5.72147	3.88216	1.65779	0.910394	3.47487	3.02856	2.48285	1.91595	6.26195	1.05371	3.88931	1.15332	0.421452	0.159421	5.92093	1.92641	0.47341	2.95931	0.758276	4.01	4.46098	3.22254	0.239859	0.728592	0.385898	3.00813	2.52211	2.87086	4.47313	0.0525532
EX_Ser_Thr[fe]	0	0	0	0	0	0	0	0	0	0	0	0	0	0	0	0	0	0	0	0	0	0	0	0	0	0	0	0	0	0	0	0	0	0	0	0	0	0	0	0	0	0	0	0	0	0	0	0	0
EX_T_antigen[fe]	0	0	0	0	0	0	0	0	0	0	0	0	0	0	0	0	0	0	0	0	0	0	0	0	0	0	0	0	0	0	0	0	0	0	0	0	0	0	0	0	0	0	0	0	0	0	0	0	0
EX_Tn_antigen[fe]	0	0	0	0	0	0	0	0	0	0	0	0	0	0	0	0	0	0	0	0	0	0	0	0	0	0	0	0	0	0	0	0	0	0	0	0	0	0	0	0	0	0	0	0	0	0	0	0	0
EX_Tyr_ggn[fe]	0	0	0	0	0	0	0	0	0	0	0	0	0	0	0	0	0	0	0	0	0	0	0	0	0	0	0	0	0	0	0	0	0	0	0	0	0	0	0	0	0	0	0	0	0	0	0	0	0
EX_ac[fe]	387.001	364.287	341.683	397.035	395.701	391.718	389.516	388.59	397.003	398.32	384.188	358.228	398.741	397.383	391.534	400.255	384.215	400.26	390.588	399.285	398.23	398.29	393.582	386.985	385.33	393.871	390.017	389.359	394.61	400.19	395.033	394.891	394.871	399.896	394.415	397.497	391.688	394.561	400.004	388.399	387.233	391.823	399.662	399.382	391.642	399.993	389.557	394.608	398.41
EX_acac[fe]	155.829	55.3695	54.1876	16.7521	48.7345	69.2724	13.666	32.4903	80.5334	43.0071	28.7301	45.6709	39.5248	18.2281	58.7765	48.8298	59.0303	82.0466	45.4246	68.749	103.522	181.841	86.1127	58.6528	100.57	78.045	21.284	97.3504	88.8954	40.889	49.9679	15.3037	6.74414	148.147	58.7316	46.5555	18.8818	16.7927	46.7215	88.8476	46.7593	25.9621	27.7859	30.0737	109.418	17.0288	73.526	62.5738	40.5055
EX_acald[fe]	385.13	363.406	341.111	395.141	389.106	390.505	378.378	384.808	397.003	398.247	359.834	358.228	390.604	386.816	378.589	390.999	383.756	399.792	390.588	386.267	390.948	391.834	385.093	385.546	368.514	393.326	390.017	380.086	367.649	397.12	386.122	394.813	394.761	370.736	394.415	388.682	391.688	393.943	398.56	388.399	370.299	391.823	399.359	398.996	389.8	385.69	389.557	394.608	398.41
EX_acerA[fe]	0	0	0	0	0	0	0	0	0	0	0	0	0	0	0	0	0	0	0	0	0	0	0	0	0	0	0	0	0	0	0	0	0	0	0	0	0	0	0	0	0	0	0	0	0	0	0	0	0
EX_acgal[fe]	0	0	0	0	0	0	0	0	0	0	0	0	0	0	0	0	0	0	0	0	0	0	0	0	0	0	0	0	0	0	0	0	0	0	0	0	0	0	0	0	0	0	0	0	0	0	0	0	0
EX_acgalglcur[fe]	0	0	0	0	0	0	0	0	0	0	0	0	0	0	0	0	0	0	0	0	0	0	0	0	0	0	0	0	0	0	0	0	0	0	0	0	0	0	0	0	0	0	0	0	0	0	0	0	0
EX_acgalidour2s[fe]	0	0	0	0	0	0	0	0	0	0	0	0	0	0	0	0	0	0	0	0	0	0	0	0	0	0	0	0	0	0	0	0	0	0	0	0	0	0	0	0	0	0	0	0	0	0	0	0	0
EX_acgalidour[fe]	0	0	0	0	0	0	0	0	0	0	0	0	0	0	0	0	0	0	0	0	0	0	0	0	0	0	0	0	0	0	0	0	0	0	0	0	0	0	0	0	0	0	0	0	0	0	0	0	0
EX_acgam[fe]	302.052	305.739	285.342	72.0678	316.536	303.729	342.831	360.425	155.396	307.072	291.958	312.244	231.683	68.5634	337.77	50.2954	277.059	295.4	334	250.259	268.109	174.011	315.056	305.253	235.513	197.564	325.894	286.909	306.974	373.043	274.955	361.531	370.385	232.611	310.319	334.256	357.295	377.257	369.363	307.513	300.941	356.295	312.02	316.361	312.957	198.158	311.842	332.163	283.9
EX_acmana[fe]	102.052	215.703	206.399	326.724	194.267	171.072	252.632	232.25	6.12376	165.606	223.983	276.704	258.874	327.782	282.65	294.387	137.231	219.39	285.025	168.673	175.865	114.212	186.402	218.252	137.578	81.6908	258.98	218.848	202.89	342.089	192.588	201.642	227.489	106.255	227.345	250.956	315.649	353.487	333.378	168.915	143.262	343.741	182.482	177.92	182.323	175.078	261.867	270.46	215.594
EX_acnam[fe]	0	0	0	0	0	0	0	0	0	0	0	0	0	0	0	0	0	0	0	0	0	0	0	0	0	0	0	0	0	0	0	0	0	0	0	0	0	0	0	0	0	0	0	0	0	0	0	0	0
EX_actn_R[fe]	0.107919	0.793631	0.103809	0.227912	0.127405	0.586882	0.0857004	0.351092	0.53318	0.462548	0.0860744	0	0.12763	3.64361	15.3347	1.11305	0.30023	0.860497	0.271217	0.0756492	37.2665	165.395	0.0850328	28.9489	0.0915828	0.487836	0	0.260078	0.205695	0	0	0.0785752	0.209228	0.171943	0.614746	0	0.177999	0.664741	0.633774	0.345923	1.02861	3.37594	6.34647	4.99622	0	0.747746	0.280078	0.806196	0.838511
EX_adchac[fe]	0	0	0	0	0	0	0	0	0	0	0	0	0	0	0	0	0	0	0	0	0	0	0	0	0	0	0	0	0	0	0	0	0	0	0	0	0	0	0	0	0	0	0	6.16174e-15	0	0	0	0	0
EX_ade[fe]	178.765	151.438	148.92	143.572	142.063	154.611	129.398	142.128	89.9441	139.771	134.585	133.275	149.342	141.394	153.798	149.427	149.958	153.801	140.868	155.073	159.42	198.484	166.319	155.468	166.988	157.602	138.093	160.158	160.587	142.024	159.771	131.183	127.395	171.86	144.346	143.662	130.632	130.12	145.015	166.235	142.792	130.702	142.183	141.322	169.785	140.826	157.77	153.865	147.427
EX_adn[fe]	164.864	138.788	137.385	138.15	129.223	141.356	117.546	128.981	93.4653	126.97	122.526	121.145	136.991	135.36	139.977	144.262	136.908	139.654	128.103	142.504	145.04	182.634	153.194	141.649	154.19	144.818	125.666	146.754	146.154	130.126	147.539	119.125	115.72	158.113	131.285	130.377	118.631	118.925	132.76	152.648	130.845	119.833	129.101	128.309	155.413	129.289	143.76	139.906	134.207
EX_adocbl[fe]	0.107919	0	0	0	0.115925	0.131083	0.0857004	0.0902728	0	0.0732212	0.0860744	0	0	0	0.193164	0.195175	0.129273	0	0	0	0.116616	0.192368	0	0.192896	0	0.151375	0	0.132509	0	0	0	0	0	0	0.159072	0	0	0	0.129552	0	0	0	0.145536	0	0	0.119194	0.0620156	0.157847	0.117207
EX_ahcys[fe]	0.107919	0	0	0	0.127405	0.248664	0.0857004	0.0902728	0	0.0732212	0.0860744	0	0	0	5.41774	0.993741	0.234184	0	0	0	0.132926	18.3004	0	2.42991	0	0.411002	0	0.260078	0	0	0	0	0	0	0.47258	0	0	0	0.236415	0	0	0	0.364296	0	0	0.153549	0.0620156	0.462781	0.13766
EX_akg[fe]	9.24441	27.7483	37.7411	306.827	13.5129	14.7976	17.0826	10.7363	34.3955	18.2877	31.0323	26.1202	124.561	283.28	21.5279	298.854	18.9675	4.31889	5.21995	20.103	17.2281	37.1852	11.5851	18.0543	62.6955	8.26055	9.33113	21.2116	6.82408	12.6693	16.3015	7.05469	4.13417	48.7949	9.22553	11.1818	7.95993	2.55543	12.5883	33.9882	18.3066	17.8511	13.8567	11.1833	10.127	6.77504	33.246	12.3698	5.68702
EX_ala_D[fe]	273.912	260.399	268.597	62.2307	243.625	272.994	284.41	270.242	81.9852	192.91	263.943	304.007	188.047	95.4154	318.54	46.2676	236.631	325.801	308.677	251.255	256.13	192.435	276.856	252.291	223.154	183.608	302.304	292.585	321.09	365.467	264.9	231.331	246.308	249.817	295.309	292.286	329.21	374.322	367.127	271.984	204.78	371.143	228.355	223.926	281.893	358.425	344.755	330.09	313.311
EX_ala_L[fe]	314.186	330.873	358.712	366.816	271.713	298.814	307.453	293.564	293.12	234.513	294.831	359.158	320.856	383.263	358.594	357.372	269.84	364.848	361.052	326.719	325.597	353.051	320.741	311.562	314.504	237.296	336.385	368.052	334.542	389.471	330.329	242.744	254.871	314.946	326.045	307.161	344.595	384.599	387.642	299.671	250.816	372.2	239.903	234.992	312.673	364.865	364.896	356.11	328.295
EX_alaasp[fe]	0	0	0	0	0	0	0	0	0	0	0	0	0	0	0	0	0	0	0	0	0	0	0	0	0	0	0	0	0	0	0	0	0	0	0	0	0	0	0	0	0	0	0	0	0	0	0	0	0
EX_alagln[fe]	0	0	0	0	0	0	0	0	0	0	0	0	0	0	0	0	0	0	0	0	0	0	0	0	0	0	0	0	0	0	0	0	0	0	0	0	0	0	0	0	0	0	0	0	0	0	0	0	0
EX_alaglu[fe]	0	0	0	0	0	0	0	0	0	0	0	0	0	0	0	0	0	0	0	0	0	0	0	0	0	0	0	0	0	0	0	0	0	0	0	0	0	0	0	0	0	0	0	0	0	0	0	0	0
EX_alagly[fe]	0	0	0	0	0	0	0	0	0	0	0	0	0	0	0	0	0	0	0	0	0	0	0	0	0	0	0	0	0	0	0	0	0	0	0	0	0	0	0	0	0	0	0	0	0	0	0	0	0
EX_alahis[fe]	0	0	0	0	0	0	0	0	0	0	0	0	0	0	0	0	0	0	0	0	0	0	0	0	0	0	0	0	0	0	0	0	0	0	0	0	0	0	0	0	0	0	0	0	0	0	0	0	0
EX_alaleu[fe]	0	0	0	0	0	0	0	0	0	0	0	0	0	0	0	0	0	0	0	0	0	0	0	0	0	0	0	0	0	0	0	0	0	0	0	0	0	0	0	0	0	0	0	0	0	0	0	0	0
EX_alathr[fe]	0	0	0	0	0	0	0	0	0	0	0	0	0	0	0	0	0	0	0	0	0	0	0	0	0	0	0	0	0	0	0	0	0	0	0	0	0	0	0	0	0	0	0	0	0	0	0	0	0
EX_alchac[fe]	0	0	0	0	0	0	0	0	0	0	0	0	0	0	0	0	0	0	0	0	0	0	0	0	0	0	0	0	0	0	0	0	0	0	0	0	0	0	0	0	0	0	0	4.44089e-16	0	0	0	0	0
EX_alltn[fe]	0	0	0	0	0	0	0	0.170546	0	0	0	0	0	0	0	0	0	0	0.0728044	0	0	0	0	0	0	0	0	0	0	0	0	0	0	0	0	0	0	0.664741	0.236415	0	0	0.469717	5.32444	4.91304	0	0	0	0.204049	0.0525532
EX_amp[fe]	0	0	0	0	0	0	0	0	0	0	0	0	0	0	0	0	0	0	0	0	0	0	0	0	0	0	0	0	0	0	0	0	0	0	0	0	0	0	0	0	0	0	0	0	0	0	0	0	0
EX_amylopect900[fe]	0	0	0	0	0	0	0	0	0	0	0	0	0	0	0	0	0	0	0	0	0	0	0	0	0	0	0	0	0	0	0	0	0	0	0	0	0	0	0	0	0	0	0	0	0	0	0	0	0
EX_amylose300[fe]	0	0	0	0	0	0	0	0	0	0	0	0	0	0	0	0	0	0	0	0	0	0	0	0	0	0	0	0	0	0	0	0	0	0	0	0	0	0	0	0	0	0	0	0	0	0	0	0	0
EX_apio_D[fe]	0	0	0	0	0	0	0	0	0	0	0	0	0	0	0	0	0	0	0	0	0	0	0	0	0	0	0	0	0	0	0	0	0	0	0	0	0	0	0	0	0	0	0	0	0	0	0	0	0
EX_arab_D[fe]	0	0.0535205	7.44128e-06	8.64283e-07	1.16414e-06	1.57764e-06	0	0.571906	0.184342	1.25374e-06	1.50863e-06	7.71935e-06	2.33271e-06	1.08087e-05	0	9.75429e-06	0.066046	0.0863345	7.47283e-06	1.30189e-05	3.65661e-06	9.80318e-06	0	4.36266e-06	1.13251e-05	0	9.86004e-06	1.23983e-05	1.29361e-06	2.47888e-05	1.61952e-06	1.35992e-06	9.87719e-07	0	0	0	5.22213e-06	9.27441e-07	2.24502e-05	9.99253e-06	1.55385e-06	2.735e-06	5.62084e-06	1.3061e-05	4.95466e-06	0	9.2837e-06	0.204013	8.43873e-07
EX_arab_L[fe]	0	0	0	0	0	0	0	0	0	0	0	0	0	0	0	0	0	0	0	0	0	0	0	0	0	0	0	0	0	0	0	0	0	0	0	0	0	0	0	0	0	0	0	0	0	0	0	0	0
EX_arabinan101[fe]	0	0	0	0	0	0	0	0	0	0	0	0	0	0	0	0	0	0	0	0	0	0	0	0	0	0	0	0	0	0	0	0	0	0	0	0	0	0	0	0	0	0	0	0	0	0	0	0	0
EX_arabinogal[fe]	0	0	0	0	0	0	0	0	0	0	0	0	0	0	0	0	0	0	0	0	0	0	0	0	0	0	0	0	0	0	0	0	0	0	0	0	0	0	0	0	0	0	0	0	0	0	0	0	0
EX_arabinoxyl[fe]	0	0	0	0	0	0	0	0	0	0	0	0	0	0	0	0	0	0	0	0	0	0	0	0	0	0	0	0	0	0	0	0	0	0	0	0	0	0	0	0	0	0	0	0	0	0	0	0	0
EX_arabttr[fe]	0	0	0	0	0	0	0	0	0	0	0	0	0	0	0	0	0	0	0	0	0	0	0	0	0	0	0	0	0	0	0	0	0	0	0	0	0	0	0	0	0	0	0	0	0	0	0	0	0
EX_arbt[fe]	0	0	0	0	0	0	0	0	0	0	0	0	0	0	0	0	0	0	0	0	0	0	0	0	0	0	0	0	0	0	0	0	0	0	0	0	0	0	0	0	0	0	0	0	0	0	0	0	0
EX_arg_L[fe]	253.017	255.906	254.406	240.193	252.915	254.682	251.257	252.32	87.9842	215.957	252.246	241.735	252.298	230.569	249.292	236.279	213.268	245.43	246.955	252.962	254.53	258.019	251.895	257.144	255.312	198.571	252.961	253.947	238.812	237.909	252.202	222.75	237.208	257.871	252.535	250.199	245.342	235.63	239.15	255.946	212.281	235.105	225.809	221.525	249.51	199.795	249.288	241.536	250.916
EX_arsenb[fe]	0	0	0	0	0	0	0	0	0	0	0	0	0	0	0	0	0	0	0	0	0	0	0	0	0	0	0	0	0	0	0	0	0	0	0	0	0	0	0	0	0	0	0	0	0	0	0	0	0
EX_asn_L[fe]	385.285	364.047	341.617	384.356	386.72	384.329	378.353	384.795	194.323	396.724	359.792	357.976	378.936	367.77	391.529	386.396	365.5	391.846	390.564	382.438	395.021	394.639	392.388	386.903	385.164	393.627	390.004	378.523	393.217	400.088	387.205	394.871	394.758	352.523	384.09	388.671	390.813	394.45	399.999	384.695	387.217	388.902	390.987	390.859	391.619	247.358	389.439	393.904	332.103
EX_aso3[fe]	0	0	0	0	0	0	0	0	0	0	0	0	0	0	0	0	0	0	0	0	0	0	0	0	0	0	0	0	0	0	0	0	0	0	0	0	0	0	0	0	0	0	0	0	0	0	0	0	0
EX_aso4[fe]	0	0	0	0	0	0	0	0	0	0	0	0	0	0	0	0	0	0	0	0	0	0	0	0	0	0	0	0	0	0	0	0	0	0	0	0	0	0	0	0	0	0	0	0	0	0	0	0	0
EX_asp_L[fe]	395.03	389.723	391.496	395.141	391.396	395.039	388.986	393.969	277.915	398.891	373.67	379.404	392.006	391.62	383.078	391.026	388.725	399.17	399.245	386.191	387.557	385.336	391.696	390.678	382.067	396.009	395.321	389.9	394.329	396.743	389.348	397.35	398.073	370.564	394.414	391.269	395.98	399.612	398.333	388.231	392.875	389.4	397.815	398.273	395.421	396.994	399.664	398.178	398.199
EX_bglc[fe]	0	0	0	0	0	0	0	0	0	0	0	0	0	0	0	0	0	0	0	0	0	0	0	0	0	0	0	0	0	0	0	0	0	0	0	0	0	0	0	0	0	0	0	0	0	0	0	0	0
EX_bhb[fe]	22.2377	21.0357	13.8099	4.63974	13.4629	16.09	4.85481	24.8343	23.1952	13.9703	7.69353	12.3105	10.6655	6.19714	32.0438	20.1694	32.1443	41.4436	10.4027	35.3492	70.8966	166.435	19.0783	39.821	18.784	46.4026	8.38959	25.7155	79.0154	22.8433	22.1106	11.0021	5.13522	63.2589	15.2852	35.9729	4.58563	5.8659	27.8136	48.7388	10.1277	22.3133	27.0119	27.9214	87.7568	10.565	45.0495	42.3204	24.8272
EX_btd_RR[fe]	0.107919	0	0	0	0.127405	0.248664	0.0857004	0.260819	0	0.0732212	0.0860744	0	0	0	5.41774	0.993741	0.234184	0	0.0728044	0	0.132926	22.1003	0	2.42991	0	0.411002	0	0.260078	0	0	0	0	0	0	0.47258	0	0	0.664741	0.47283	0	0	0.469717	5.84045	4.91304	0	0.153549	0.0620156	0.66683	0.190213
EX_btn[fe]	0	0	0	0	0	0	0	0	0	0	0	0	0	0	0	0	0	0	0	0	0	0	0	0	0	0	0	0	0	0	0	0	0	0	0	0	0	0	0	0	0	0	0	0	0	0	0	0	0
EX_btoh[fe]	1.87047	5.50542	3.20949	0.54299	1.83978	2.88396	0.842702	1.70573	36.4682	4.5087	1.38934	4.61323	1.01985	1.41288	7.27801	1.55026	4.04531	6.74397	2.40656	6.38796	4.07655	2.16212	0.910394	3.70486	3.60964	2.48285	2.42315	6.89715	1.12894	11.27	1.24499	0.500027	0.219228	5.92093	1.92641	1.63193	3.23264	0.815043	11.1143	4.97486	3.31089	9.1324	2.50007	2.29857	3.51781	3.24986	21.1904	7.79197	3.46681
EX_but[fe]	268.321	118.729	97.3157	47.8192	184.525	199.981	117.057	141.882	186.294	223.217	125.729	78.4284	117.289	29.33	69.5787	84.5131	211.703	160.818	89.008	172.525	165.731	100.151	168.804	112.351	209.481	275.732	104.781	136.923	186.803	47.4507	120.924	183.49	158.566	227.893	151.242	132.954	72.8421	37.2899	57.0057	191.858	222.589	38.9561	195.347	202.043	195.341	66.0191	112.142	108.484	113.482
EX_butso3[fe]	0	0	0	0	0	0	0	0	0	0	0	0	0	0	0	0	0	0	0	0	0	0	0	0	0	0	0	0	0	0	0	0	0	0	0	0	0	0	0	0	0	0	0	0	0	0	0	0	0
EX_ca2[fe]	0.00768527	0.00696559	0.00674881	0.00421532	0.0073166	0.00725457	0.0068847	0.00707278	0.00558842	0.00755456	0.00695251	0.00684239	0.00609172	0.00441532	0.00683635	0.0048252	0.00734885	0.00770362	0.00712678	0.00747758	0.00763166	0.00763191	0.00723356	0.00710445	0.00702607	0.00807431	0.00696093	0.00753141	0.00720553	0.00671571	0.00697664	0.00711415	0.00696799	0.0077645	0.0072313	0.00718623	0.00681216	0.00665132	0.00682124	0.00722392	0.00719306	0.00654693	0.007179	0.007241	0.00769232	0.00626003	0.0071408	0.00715671	0.00693615
EX_cbl1[fe]	0.107919	0	0	0	0.127405	0.248664	0.0857004	0.0902728	0	0.0732212	0.0860744	0	0	0	5.41774	0.993741	0.234184	0	0	0	0.132926	10.0924	0	2.42991	0	0.411002	0	0.260078	0	0	0	0	0	0	0.47258	0	0	0	0.236415	0	0	0	0.364296	0	0	0.153549	0.0620156	0.462781	0.13766
EX_cbl2[fe]	0	0	0	0	0	0	0	0	0	0	0	0	0	0	0	0	0	0	0	0	0	0	0	0	0	0	0	0	0	0	0	0	0	0	0	0	0	0	0	0	0	0	0	0	0	0	0	0	0
EX_cd2[fe]	0	0	0	0	0	0	0	0	0	0	0	0	0	0	0	0	0	0	0	0	0	0	0	0	0	0	0	0	0	0	0	0	0	0	0	0	0	0	0	0	0	0	0	0	0	0	0	0	0
EX_cellb[fe]	0	0	0	0	0	0	0	0	0	0	0	0	0	0	0	0	0	0	0	0	0	0	0	0	0	0	0	0	0	0	0	0	0	0	0	0	0	0	0	0	0	0	0	0	0	0	0	0	0
EX_cellul[fe]	0	0	0	0	0	0	0	0	0	0	0	0	0	0	0	0	0	0	0	0	0	0	0	0	0	0	0	0	0	0	0	0	0	0	0	0	0	0	0	0	0	0	0	0	0	0	0	0	0
EX_cgly[fe]	0.000181713	0.000159319	0.000103979	0.000138436	0.000203571	0.000168942	5.0163e-05	3.49253e-05	6.15333e-06	0.000169577	0.000151715	0.000286481	0.000204311	0.000228371	0.000122703	0.00021075	0.000238999	0.000234307	0.000182493	0.000250998	0.000204598	0.000141372	0.000214344	9.83521e-05	0.000217049	0.000243493	6.8266e-05	0.0003221	0.000136131	1.82506e-05	0.000308219	3.16579e-05	1.70127e-05	0.000634986	0.00030179	0.000278917	9.42362e-05	1.57023e-05	2.49654e-05	0.000186187	0.000192739	6.87172e-05	0.000126362	0.000144627	0.000299607	0.000652958	4.89242e-05	7.87243e-05	0.000369676
EX_ch4s[fe]	0	0	0	0	0	0	0	0	0	0	0	0	0	0	0	0	0	0	0	0	0	0	0	0	0	0	0	0	0	0	0	0	0	0	0	0	0	0	0	0	0	7.73325	0	0.0831796	0	0.727746	0	0.0746832	0
EX_chol[fe]	0	0.793631	0.103809	0.227912	0	0.0895544	0	0.0902728	0.53318	0.462556	0	0	0.196444	3.64361	9.91699	0.119304	0.188139	0.774088	0.198413	0	37.6967	140.659	0.0850328	26.519	0.0915828	0.0768349	0	0	0.205695	0	0	0.0785752	0.209228	0.171943	0.142166	0	0.115332	0	0.160943	0.345923	1.02861	0	0	0.0831796	0	0.225324	0.218062	0.214049	0.648298
EX_cholate[fe]	0	0	0	0	0	0	0	0	0	0	0	0	0	0	0	0	0	0	0	0	0	0	0	0	0	0	0	0	0	0	0	0	0	0	0	0	0	0	0	0	0	0	0	0	0	0	0	0	0
EX_chols[fe]	0	0	0	0	0	0	0	0	0	0	0	0	0	0	0	0	0	0	0	0	0	0	0	0	0	0	0	0	0	0	0	0	0	0	0	0	0	0	0	0	0	0	0	0	0	0	0	0	0
EX_chor[fe]	242.973	272.65	282.193	268.127	226.56	241.592	245.945	265.709	52.212	183.212	250.597	261.748	284.846	267.008	283.744	279.491	202.942	275.855	270.817	210.818	260.891	284.873	266.171	269.794	235.355	138.055	265.921	272.73	282.066	273.108	247.629	221.532	229.219	209.519	260.551	271.414	251.003	249.328	279.012	263.821	177.371	252.577	207.506	204.423	277.504	267.392	298.233	292.385	275.35
EX_chsterol[fe]	0	0	0	0	0	0	0	0	0	0	0	0	0	0	0	0	0	0	0	0	0	0	0	0	0	0	0	0	0	0	0	0	0	0	0	0	0	0	0	0	0	0	0	0	0	0	0	0	0
EX_chtbs[fe]	0	0	0	0	0	0	0	0	0	0	0	0	0	0	0	0	0	0	0	0	0	0	0	0	0	0	0	0	0	0	0	0	0	0	0	0	0	0	0	0	0	0	0	0	0	0	0	0	0
EX_cinnm[fe]	0	0	0	0	0	0	0	0	0	0	0	0	0	0	0	0	0	0	0	0	0	0	0	0	0	0	0	0	0	0	0	0	0	0	0	0	0	0	0	0	0	0	0	0	0	0	0	0	0
EX_cit[fe]	2.46798	7.36389	4.24139	298.841	8.67929	3.77906	13.1261	5.9702	34.9768	18.5106	26.6661	4.30182	124.081	280.141	10.4229	296.221	4.86995	4.76734	2.61497	21.7242	11.9838	14.9201	1.52066	8.78467	51.0192	7.03754	5.67497	19.5661	27.9491	12.0228	1.99998	2.38156	0.587876	35.6575	2.3329	11.4808	3.56864	0.86181	13.0966	5.84467	20.5689	6.20021	3.32952	2.22539	3.78766	18.3725	22.3547	11.2949	3.65702
EX_cl[fe]	0.00768527	0.00696559	0.00674881	0.00421532	0.0073166	0.00725457	0.0068847	0.00707278	0.00558842	0.00755456	0.00695251	0.00684239	0.00609172	0.00441532	0.00683635	0.0048252	0.00734885	0.00770362	0.00712678	0.00747758	0.00763166	0.00763191	0.00723356	0.00710445	0.00702607	0.00807431	0.00696093	0.00753141	0.00720553	0.00671571	0.00697664	0.00711415	0.00696799	0.0077645	0.0072313	0.00718623	0.00681216	0.00665132	0.00682124	0.00722392	0.00719306	0.00654693	0.007179	0.007241	0.00769232	0.00626003	0.0071408	0.00715671	0.00693615
EX_co2[fe]	400.24	400.31	400.24	400.27	400.3	400.33	400.21	400.25	400.21	400.3	400.26	400.21	400.28	400.3	400.25	400.32	400.32	400.26	400.28	400.28	400.34	400.37	400.27	400.26	400.28	400.24	400.23	400.32	400.23	400.19	400.28	400.26	400.22	400.23	400.24	400.22	400.24	400.23	400.24	400.26	400.26	400.2	400.31	400.28	400.24	400.3	400.23	400.32	400.25
EX_cobalt2[fe]	0.00768527	0.00696559	0.00674881	0.00421532	0.0073166	0.00725457	0.0068847	0.00707278	0.00558842	0.00755456	0.00695251	0.00684239	0.00609113	0.00441532	0.00683635	0.0048252	0.00734885	0.00770362	0.00712678	0.00747758	0.00763166	0.00763191	0.00723289	0.00710445	0.00702607	0.00807431	0.00696093	0.00753141	0.00720553	0.00671571	0.00697664	0.00711415	0.00696799	0.0077645	0.0072313	0.00718623	0.00681216	0.00665132	0.00682124	0.00722392	0.00719306	0.00654602	0.007179	0.007241	0.00769232	0.00626003	0.0071408	0.00715671	0.00693615
EX_coprost[fe]	0.107919	0	0	0	0.127405	0.248664	0.0857004	0.0902728	0	0.0732212	0.0860744	0	0	0	1.2322	0.993741	0.234184	0	0	0	0.132926	1.2322	0	1.2322	0	0.411002	0	0.260078	0	0	0	0	0	0	0.47258	0	0	0	0.236415	0	0	0	0.364296	0	0	0.153549	0.0620156	0.462781	0.13766
EX_core2[fe]	0	0	0	0	0	0	0	0	0	0	0	0	0	0	0	0	0	0	0	0	0	0	0	0	0	0	0	0	0	0	0	0	0	0	0	0	0	0	0	0	0	0	0	0	0	0	0	0	0
EX_core3[fe]	0	0	0	0	0	0	0	0	0	0	0	0	0	0	0	0	0	0	0	0	0	0	0	0	0	0	0	0	0	0	0	0	0	0	0	0	0	0	0	0	0	0	0	0	0	0	0	0	0
EX_core4[fe]	0	0	0	0	0	0	0	0	0	0	0	0	0	0	0	0	0	0	0	0	0	0	0	0	0	0	0	0	0	0	0	0	0	0	0	0	0	0	0	0	0	0	0	0	0	0	0	0	0
EX_core5[fe]	0	0	0	0	0	0	0	0	0	0	0	0	0	0	0	0	0	0	0	0	0	0	0	0	0	0	0	0	0	0	0	0	0	0	0	0	0	0	0	0	0	0	0	0	0	0	0	0	0
EX_core6[fe]	0	0	0	0	0	0	0	0	0	0	0	0	0	0	0	0	0	0	0	0	0	0	0	0	0	0	0	0	0	0	0	0	0	0	0	0	0	0	0	0	0	0	0	0	0	0	0	0	0
EX_core7[fe]	0	0	0	0	0	0	0	0	0	0	0	0	0	0	0	0	0	0	0	0	0	0	0	0	0	0	0	0	0	0	0	0	0	0	0	0	0	0	0	0	0	0	0	0	0	0	0	0	0
EX_core8[fe]	0	0	0	0	0	0	0	0	0	0	0	0	0	0	0	0	0	0	0	0	0	0	0	0	0	0	0	0	0	0	0	0	0	0	0	0	0	0	0	0	0	0	0	0	0	0	0	0	0
EX_crn[fe]	0	0	0	0	0	0	0	0	0	0	0	0	0	0	0	0	0	0	0	7.10543e-15	0	0	0	0	0	0	0	0	0	0	0	0	0	0	0	0	0	0	0	0	0	0	0	0	0	0	0	0	0
EX_cro4[fe]	0	0	0	0	0	0	0	0	0	0	0	0	0	0	0	0	0	0	0	0	0	0	0	0	0	0	0	0	0	0	0	0	0	0	0	0	0	0	0	0	0	0	0	0	0	0	0	0	0
EX_csn[fe]	0	0	0	0	0	0	0	0	0	0	0	0	0	0	0	0	0	0	0	0	0	0	0	0	0	0	0	0	0	0	0	0	0	0	0	0	0	0	0	0	0	0	0	0	0	0	0	0	0
EX_cspg_a[fe]	0	0	0	0	0	0	0	0	0	0	0	0	0	0	0	0	0	0	0	0	0	0	0	0	0	0	0	0	0	0	0	0	0	0	0	0	0	0	0	0	0	0	0	0	0	0	0	0	0
EX_cspg_a_degr[fe]	0	0	0	0	0	0	0	0	0	0	0	0	0	0	0	0	0	0	0	0	0	0	0	0	0	0	0	0	0	0	0	0	0	0	0	0	0	0	0	0	0	0	0	0	0	0	0	0	0
EX_cspg_ab_rest[fe]	0	0	0	0	0	0	0	0	0	0	0	0	0	0	0	0	0	0	0	0	0	0	0	0	0	0	0	0	0	0	0	0	0	0	0	0	0	0	0	0	0	0	0	0	0	0	0	0	0
EX_cspg_b[fe]	0	0	0	0	0	0	0	0	0	0	0	0	0	0	0	0	0	0	0	0	0	0	0	0	0	0	0	0	0	0	0	0	0	0	0	0	0	0	0	0	0	0	0	0	0	0	0	0	0
EX_cspg_b_degr[fe]	0	0	0	0	0	0	0	0	0	0	0	0	0	0	0	0	0	0	0	0	0	0	0	0	0	0	0	0	0	0	0	0	0	0	0	0	0	0	0	0	0	0	0	0	0	0	0	0	0
EX_cspg_c[fe]	0	0	0	0	0	0	0	0	0	0	0	0	0	0	0	0	0	0	0	0	0	0	0	0	0	0	0	0	0	0	0	0	0	0	0	0	0	0	0	0	0	0	0	0	0	0	0	0	0
EX_cspg_c_degr[fe]	0	0	0	0	0	0	0	0	0	0	0	0	0	0	0	0	0	0	0	0	0	0	0	0	0	0	0	0	0	0	0	0	0	0	0	0	0	0	0	0	0	0	0	0	0	0	0	0	0
EX_cspg_c_rest[fe]	0	0	0	0	0	0	0	0	0	0	0	0	0	0	0	0	0	0	0	0	0	0	0	0	0	0	0	0	0	0	0	0	0	0	0	0	0	0	0	0	0	0	0	0	0	0	0	0	0
EX_ctbt[fe]	0	0.324746	0	0	0.137406	0	0	0	0.310655	0.0832211	0	0	0	0	2.78876	0.0746522	0.580459	0	0.145609	0.292597	0.327314	2.99601	0	1.61494	0	0	0.517203	1.89559	0	0.752758	0.264998	0.980055	0.169421	0	0	0.097235	0.0726662	0	0.92566	0.523884	0	4.84703	0.455155	0	0.269844	0.675972	1.0083	1.11961	0.0625532
EX_cu2[fe]	0.00768527	0.00696559	0.00674881	0.00421532	0.0073166	0.00725457	0.0068847	0.00707278	0.00558842	0.00755456	0.00695251	0.00684239	0.00609172	0.00441532	0.00683635	0.0048252	0.00734885	0.00770362	0.00712678	0.00747758	0.00763166	0.00763191	0.00723356	0.00710445	0.00702607	0.00807431	0.00696093	0.00753141	0.00720553	0.00671571	0.00697664	0.00711415	0.00696799	0.0077645	0.0072313	0.00718623	0.00681216	0.00665132	0.00682124	0.00722392	0.00719306	0.00654693	0.007179	0.007241	0.00769232	0.00626003	0.0071408	0.00715671	0.00693615
EX_cynt[fe]	0	0	0	0	0	0	0	0	0	0	0	0	0	0	0	0	0	0	0	0	0	0	0	0	0	0	0	0	0	0	0	0	0	0	0	0	0	0	0	0	0	0	0	0	0	0	0	0	0
EX_cys_L[fe]	160.683	161.474	160.783	115.045	160.681	160.771	160.678	160.771	161.238	161.147	160.678	107.059	160.886	78.0486	112.873	92.715	160.871	129.442	137.762	147.739	198.379	249.43	160.768	187.202	160.778	160.758	160.678	141.093	110.844	69.0922	160.683	160.762	160.891	160.855	160.821	153.656	127.058	95.1413	71.2414	161.03	161.715	61.3662	160.683	160.766	142.604	86.8837	71.0235	92.3383	149.382
EX_cytd[fe]	260.964	284.9	285.405	243.037	241.624	253.194	238.356	261.115	95.2791	193.669	245.213	246.398	267.78	237.018	268.737	252.509	223.682	278.313	259.468	271.487	277.711	327.126	298.974	282.087	275.091	173.381	254.353	295.509	286.41	257.005	298.959	225.595	230.489	264.948	263.653	259.06	236.114	237.194	261.118	277.354	213.565	233.057	229.684	223.358	294.583	247.586	278.092	272.619	269.355
EX_dad_2[fe]	164.119	139.187	137.358	135.738	129.631	141.258	118.187	129.64	95.7722	127.474	122.95	121.754	137.668	133.569	140.878	142.188	136.995	140.308	128.801	142.446	145.649	182.774	153.044	142.176	153.626	144.802	126.184	147.323	146.79	130.929	147.513	119.641	116.206	157.745	131.687	131.016	119.343	119.64	133.588	152.679	130.939	120.503	129.675	128.884	156.085	129.312	144.614	140.758	134.784
EX_dchac[fe]	0	0	0	0	0	0	0	0	0	0	0	0	0	0	0	0	0	0	0	0	0	0	0	0	0	0	0	0	0	0	0	0	0	0	0	0	0	0	0	0	0	0	0	0	0	0	0	0	0
EX_dcyt[fe]	341.268	347.677	332.412	307.811	342.088	341.865	316.216	337.46	193.371	340.266	308.924	313.526	340.464	300.011	333.806	314.852	329.557	343.833	332.072	319.477	349.914	363.995	369.084	354.225	332.764	255.814	329.267	357.652	322.315	318.653	365.375	324.157	316.75	333.595	340.75	331.757	307.451	302.517	322.616	349.161	346.556	295.92	331.659	332.536	352.909	321.196	338.574	335.621	339.867
EX_ddca[fe]	131.994	143.999	133.165	41.8682	125.293	127.745	117.344	145.938	58.2955	131.2	117.847	125.125	122.506	63.621	150.067	37.3892	144.908	157.077	124.534	151.54	149.107	158.044	131.783	138.869	127.114	146.697	125.473	143.428	206.074	156.774	134.921	125.099	118.079	174.225	124.169	156.293	122.845	121.766	163.252	173.084	122.421	131.688	140.803	141.722	219.469	99.0273	193.871	177.17	132.547
EX_dextran40[fe]	0	0	0	0	0	0	0	0	0	0	0	0	0	0	0	0	0	0	0	0	0	0	0	0	0	0	0	0	0	0	0	0	0	0	0	0	0	0	0	0	0	0	0	0	0	0	0	0	0
EX_dextrin[fe]	0	0	0	0	0	0	0	0	0	0	0	0	0	0	0	0	0	0	0	0	0	0	0	0	0	0	0	0	0	0	0	0	0	0	0	0	0	0	0	0	0	0	0	0	0	0	0	0	0
EX_dgchol[fe]	0	0	0	0	0	0	0	0	0	0	0	0	0	0	0	0	0	0	0	0	0	0	0	0	0	0	0	0	0	0	0	0	0	0	0	0	0	0	0	0	0	0	0	0	0	0	0	0	0
EX_dgsn[fe]	147.438	81.9459	105.896	28.7917	37.8258	61.7798	32.101	49.7651	56.2796	21.4155	57.0104	45.5352	37.8769	31.3361	46.8462	40.9944	60.8178	69.3468	39.7823	92.7813	93.3295	201.588	92.3904	72.2473	101.497	86.1619	40.4263	79.4546	109.027	30.9983	103.061	15.9795	10.1808	126.722	46.3721	47.6776	13.8259	20.1335	35.5517	84.6485	58.3858	23.1938	37.8244	37.5438	104.172	29.1274	61.0103	57.9466	27.4091
EX_dhcinnm[fe]	0	0	0	0	0	0	0	0	0	0	0	0	0	0	0	0	0	0	0	0	0	0	0	0	0	0	0	0	0	0	0	0	0	0	0	0	0	0	0	0	0	0	0	0	0	0	0	0	0
EX_dhpppn[fe]	0	0.324746	0	0	0.137406	0	0	0	0.310655	0.0832211	0.162149	0	0	0	2.78876	0.0746522	0.580459	0	0.145609	0.292597	0.327314	1.65779	0	1.61494	0	0	0.517203	1.89559	0	0.752758	0.264998	0.421452	0.159421	0	0	0.097235	0.0726662	0	0.92566	0.523884	0	1.25124	0.455155	0	0.269844	0.675972	1.0083	1.11961	0.0625532
EX_diact[fe]	22.3456	20.9268	13.8099	4.63974	13.5216	16.5873	4.94051	25.4965	23.2243	14.0019	7.7796	12.3105	10.6655	6.19714	36.0672	21.1258	32.1543	41.53	10.3299	35.2079	70.8966	185.92	19.0783	41.4434	18.784	46.8136	8.13099	25.0278	79.0154	22.4669	21.9782	10.512	5.05051	63.2589	15.7577	35.9243	4.61196	5.8659	27.5872	48.4769	10.1277	12.1565	27.2599	27.8383	87.6219	10.0167	44.6074	42.3527	24.9336
EX_din[fe]	0	0	0	0	0	0	0	0	0	0	0	0	0	0	0	0	0	0	0	0	0	0	0	0	0	0	0	0	0	0	0	0	0	0	0	0	0	0	0	0	0	0	0	0	0	0	0	0	0
EX_dms[fe]	0	0	0	0	0	0	0	0	0	0	0	0	0	0	0	0	0	0	0	0	0	0	0	0	0	0	0	0	0	0	0	0	0	0	0	0	0	0	0	0	0	0	0	0	0	0	0	0	0
EX_dmso[fe]	0	0	0	0	0	0	0	0	0	0	0	0	0	0	0	0	0	0	0	0	0	0	0	0	0	0	0	0	0	0	0	0	0	0	0	0	0	0	0	0	0	0	0	0	0	0	0	0	0
EX_dopa[fe]	0	0	0	0	0	0	0	0	0	0	0	0	0	0	0	0	0	0	0	0	0	0	0	0	0	0	0	0	0	0	0	0	0	0	0	0	0	0	0	0	0	0	0	0	0	0	0	0	0
EX_dpcoa[fe]	0	0	0	0	0	0	0	0	0	0	0	0	0	0	0	0	0	0	0	0	0	0	0	0	0	0	0	0	0	0	0	0	0	0	0	0	0	0	0	0	0	0	0	0	0	0	0	0	0
EX_drib[fe]	0	0	0	0	0	0	0	0	0	0	0	0	0	0	0	0	0	0	0	0	0	0	0	0	0	0	0	0	0	0	0	0	0	0	0	0	0	0	0	0	0	0	0	0	0	0	0	0	0
EX_dsT_antigen[fe]	0	0	0	0	0	0	0	0	0	0	0	0	0	0	0	0	0	0	0	0	0	0	0	0	0	0	0	0	0	0	0	0	0	0	0	0	0	0	0	0	0	0	0	0	0	0	0	0	0
EX_dtmp[fe]	13.3758	13.4279	13.4412	11.1335	13.4033	13.4034	9.25543	12.4623	13.0914	6.08923	13.4233	11.3863	13.4942	1.47344	4.51924	8.76436	13.3977	13.4107	13.4286	13.3993	7.57993	5.70486	13.4091	13.4094	13.4368	13.3612	13.4223	13.4163	1.2494	7.17517	13.4219	2.28299	1.56402	13.4118	13.419	3.49557	4.18063	9.13961	6.73698	13.4172	13.4057	0.525689	5.69873	4.05488	10.3469	2.96276	4.75342	7.6526	1.72213
EX_dttp[fe]	4.45859	4.47596	4.48039	4.54308	4.46778	4.46781	4.47479	4.47048	2.00131	4.46274	4.47443	4.48234	4.49808	4.54072	4.48148	4.5336	4.4659	4.47023	4.47621	4.46642	4.4655	4.4569	4.46971	4.4698	4.47893	4.45374	4.47409	4.4721	4.47583	4.48305	4.47398	4.46742	4.4702	4.4706	4.473	4.47139	4.47955	4.48288	4.48113	4.47241	4.46858	4.48592	4.46689	4.46575	4.46494	4.49284	4.47546	4.47503	4.47804
EX_duri[fe]	0	0	0	0	0	0	0	0	0	0	0	0	0	0	0	0	0	0	0	0	0	0	0	0	0	0	0	0	0	0	0	0	0	0	0	0	0	0	0	0	0	0	0	0	0	0	0	0	0
EX_etha[fe]	0	0	0	0	0	0	0	0	0	0	0	0	0	0	0	0	0	0	0	0	0	0	0	0	0	0	0	0	0	0	0	0	0	0	0	0	0	0	0	0	0	0	0	0	0	0	0	0	0
EX_ethso3[fe]	0	0	0	0	0	0	0	0	0	0	0	0	0	0	0	0	0	0	0	0	0	0	0	0	0	0	0	0	0	0	0	0	0	0	0	0	0	0	0	0	0	0	0	0	0	0	0	0	0
EX_etoh[fe]	376.571	348.956	311.635	91.3745	383.842	379.874	372.898	381.727	396.818	385.699	355.468	355.717	272.641	109.945	372.719	102.266	379.009	399.237	385.712	385.111	388.203	389.662	372.073	381.621	303.361	391.024	386.838	373.722	367.574	395.213	371.555	386.886	386.612	354.198	393.413	388.131	389.983	392.053	397.342	369.557	360.474	391.823	397.416	397.136	385.356	385.526	378.155	389.866	398.358
EX_f1a[fe]	0	0	0	0	0	0	0	0	0	0	0	0	0	0	0	0	0	0	0	0	0	0	0	0	0	0	0	0	0	0	0	0	0	0	0	0	0	0	0	0	0	0	0	0	0	0	0	0	0
EX_fe2[fe]	0.00330735	0.00263708	0.00239707	0.000816452	0.00360479	0.00335389	0.00256535	0.00263154	0.00447682	0.00461034	0.00295436	0.00219687	0.0022172	0.00089013	0.00136759	0.00155921	0.00425823	0.0028059	0.00210991	0.00383485	0.00308404	0.00188299	0.00270516	0.00259022	0.00336352	0.00551312	0.0024944	0.00290183	0.00230179	0.000550757	0.00282199	0.00354362	0.00311422	0.00392121	0.00285154	0.00228074	0.00157419	0.000615572	0.000672436	0.00281528	0.00454458	0.000633629	0.00351606	0.00363973	0.00257519	0.00325157	0.00166793	0.00159677	0.00287378
EX_fe3[fe]	0.00315361	0.00243799	0.00226094	0.000764502	0.00351554	0.00326433	0.00248161	0.00256725	0.00447682	0.00441017	0.00279365	0.00187629	0.00218465	0.000817741	0.0013254	0.00147256	0.00409599	0.00217413	0.0020492	0.00376753	0.0026979	0.00159089	0.00267123	0.00246276	0.00289646	0.0051493	0.00239949	0.00266206	0.00197843	0.000550757	0.00278439	0.00345504	0.00308415	0.00375831	0.00265806	0.00224009	0.00145583	0.000609064	0.000659308	0.00243167	0.00428714	0.000491308	0.00348975	0.003597	0.00247341	0.00311383	0.00150869	0.00148925	0.00283065
EX_fecrm[fe]	0	0	0	0	0	0	0	0	0	0	0	0	0	0	0	0	0	0	0	0	0	0	0	0	0	0	0	0	0	0	0	0	0	0	0	0	0	0	0	0	0	0	0	0	0	0	0	0	0
EX_fol[fe]	104.761	79.3845	86.3719	85.7647	51.436	79.8144	21.6132	41.9899	66.6394	55.9174	37.0944	45.3327	86.7989	83.8279	64.5258	90.4322	70.8639	84.7198	52.0083	90.845	92.5173	116.567	97.9644	79.0388	97.9609	93.8723	41.5338	94.3887	89.0107	45.6774	94.376	20.0848	9.63708	102.292	57.4445	48.5245	19.9238	19.0198	50.9384	96.7029	61.9806	23.4054	33.2469	34.0068	98.7837	20.4098	85.8827	73.1789	39.6303
EX_for[fe]	382.87	363.225	340.45	395.01	395.095	390.108	389.518	388.592	396.354	398.247	384.028	352.928	398.496	394.628	378.59	399.853	383.758	400.097	390.516	399.144	393.714	394.563	384.559	385.547	368.18	393.327	390.018	387.59	367.652	396.98	385.214	394.813	394.762	399.319	394.141	397.41	391.689	393.887	398.56	388.137	370.213	391.824	399.359	398.996	389.801	387.28	389.558	394.534	398.41
EX_fru[fe]	335.669	327.828	292.23	371.356	362.433	342.463	347.791	365.783	192.175	374.662	332.328	337.196	374.781	362.885	368.269	378.826	333.782	336.787	366.949	294.001	347.201	359.275	338.658	358.772	303.118	315.833	338.778	336.35	351.502	389.453	291.576	367.89	371.461	309.979	353.323	371.976	386.532	385.986	390.394	345.617	331.716	374.586	373.77	374.717	365.705	373.922	368.755	376.476	391.672
EX_fuc1p_L[fe]	0	0	0	0	0	0	0	0	0	0	0	0	0	0	0	0	0	0	0	0	0	0	0	0	0	0	0	0	0	0	0	0	0	0	0	0	0	0	0	0	0	0	0	0	0	0	0	0	0
EX_fuc_L[fe]	0	0	0	0	0	0	0	0	0	0	0	0	0	0	0	0	0	0	0	0	0	0	0	0	0	0	0	0	0	0	0	0	0	0	0	0	0	0	0	0	0	0	0	0	0	0	0	0	0
EX_fum[fe]	356.978	349.458	316.962	390.525	372.101	372.316	382.133	386.935	193.668	370.969	376.617	358.831	382.566	378.449	361.038	375.473	377.643	356.016	359.566	378.677	358.015	368.695	350.743	380.566	321.861	362.342	387.408	336.513	362.456	392.381	357.897	387.435	389.063	329.907	370.697	379.008	386.296	390.002	393.01	369.053	349.651	399.766	392.567	390.228	363.193	382.081	368.867	380.706	387.146
EX_g6p[fe]	0.935233	2.54003	1.41213	0.244704	0.954243	1.3972	0.421351	0.812729	6.67548	2.25935	0.813783	2.10699	0.446112	0.428921	5.03339	0.561523	2.31288	1.53818	1.11907	3.00703	2.10474	6.05442	0.455197	2.5449	1.51428	1.24142	1.21657	4.07877	0.526853	5.38138	0.709161	0.700754	0.164421	2.96047	0.963203	0.864585	1.51599	0.711508	5.56717	2.49243	1.61127	3.28399	4.32198	3.2299	1.76391	1.59904	6.99708	3.60991	1.76468
EX_gal[fe]	4.1267	4.1267	4.1267	4.1267	4.1267	4.1267	4.1267	4.1267	4.1267	4.1267	4.1267	4.1267	4.1267	4.1267	4.1267	4.1267	4.1267	4.1267	4.1267	4.1267	4.1267	4.1267	4.1267	4.1267	4.1267	4.1267	4.1267	4.1267	4.1267	4.1267	4.1267	4.1267	4.1267	4.1267	4.1267	4.1267	4.1267	4.1267	4.1267	4.1267	4.1267	4.1267	4.1267	4.1267	4.1267	4.1267	4.1267	4.1267	4.1267
EX_galct_D[fe]	0	0	0	0	0	0	0	0	0	0	0	0	0	0	0	0	0	0	0	0	0	0	0	0	0	0	0	0	0	0	0	0	0	0	0	0	0	0	0	0	0	0	0	0	0	0	0	0	0
EX_galctn_D[fe]	0	0	0	0	0	0	0	0	0	0	0	0	0	0	0	0	0	0	0	0	0	0	0	0	0	0	0	0	0	0	0	0	0	0	0	0	0	0	0	0	0	0	0	0	0	0	0	0	0
EX_galmannan[fe]	0	0	0	0	0	0	0	0	0	0	0	0	0	0	0	0	0	0	0	0	0	0	0	0	0	0	0	0	0	0	0	0	0	0	0	0	0	0	0	0	0	0	0	0	0	0	0	0	0
EX_galt[fe]	0	0	0	0	0	0	0	0	0	0	0	0	0	0	0	0	0	0	0	0	0	0	0	0	0	0	0	0	0	0	0	0	0	0	0	0	0	0	0	0	0	0	0	0	0	0	0	0	0
EX_galur[fe]	0	0	0	0	0	0	0	0	0	0	0	0	0	0	0	0	0	0	0	0	0	0	0	0	0	0	0	0	0	0	0	0	0	0	0	0	0	0	0	0	0	0	0	0	0	0	0	0	0
EX_gam26s[fe]	0	0	0	0	0	0	0	0	0	0	0	0	0	0	0	0	0	0	0	0	0	0	0	0	0	0	0	0	0	0	0	0	0	0	0	0	0	0	0	0	0	0	0	0	0	0	0	0	0
EX_gam[fe]	102.052	215.606	206.399	29.0895	194.267	170.983	252.632	232.25	6.12376	153.458	223.983	276.704	144.116	58.3395	282.65	8.81902	137.108	219.39	285.025	168.673	175.865	114.212	186.402	218.252	90.6584	81.6908	258.98	218.463	202.89	342.089	192.588	201.22	227.489	106.255	227.345	250.956	315.649	353.487	333.378	168.821	143.174	343.741	182.482	177.92	182.323	175.078	261.867	270.46	215.594
EX_gbbtn[fe]	0	0.324746	0	0	0.137406	0	0	0	0.310655	0.0832211	0	0	0	0	2.78876	0.0746522	0.580459	0	0.145609	0.292597	0.327314	2.99601	0	1.61494	0	0	0.517203	1.89559	0	0.752758	0.264998	0.980055	0.169421	0	0	0.097235	0.0726662	0	0.92566	0.523884	0	4.84703	0.455155	0	0.269844	0.675972	1.0083	1.11961	0.0625532
EX_gcald[fe]	125.845	111.355	109.452	93.1033	99.8318	108.452	88.9415	100.421	74.3906	93.6495	93.0562	100.007	106.423	94.8487	114.8	102.697	105.328	115.171	106.392	116.161	117.868	141.848	120.999	111.322	116.799	112.47	98.9197	121.755	117.484	102.349	118.106	83.1032	80.3122	130.673	105.838	107.034	94.3178	95.469	104.681	122.757	95.8853	92.8794	90.2165	89.261	127.613	94.4145	111.456	114.381	107.557
EX_gchola[fe]	0	0	0	0	0	0	0	0	0	0	0	0	0	0	0	0	0	0	0	0	0	0	0	0	0	0	0	0	0	0	0	0	0	0	0	0	0	0	0	0	0	0	0	0	0	0	0	0	0
EX_glc_D[fe]	315.096	331.422	295.879	312.932	326.49	324.066	311.443	332.044	192.001	317.035	324.075	319.67	321.664	301.915	322.585	326.612	313.921	315.688	326.64	310.676	325.924	324.067	336.537	332.627	286.465	321.036	331.846	306.768	324.339	328.235	332.879	310.128	303.798	256.365	331.704	325.837	306.221	311.731	327.998	341.491	322.852	309.693	321.961	323.498	330.404	222.027	326.675	328.69	314.706
EX_glcmannan[fe]	0	0	0	0	0	0	0	0	0	0	0	0	0	0	0	0	0	0	0	0	0	0	0	0	0	0	0	0	0	0	0	0	0	0	0	0	0	0	0	0	0	0	0	0	0	0	0	0	0
EX_glcn[fe]	22.3456	21.208	14.0913	4.46541	13.7277	16.3387	4.94051	25.6571	25.5695	13.769	8.02783	12.7098	10.6655	4.99592	28.939	21.583	32.6687	44.5099	10.6639	36.0914	38.3513	53.0763	18.9933	16.7694	19.2735	46.7368	9.15539	27.5586	105.64	24.4797	22.3348	11.4921	5.07051	63.0869	15.6156	36.0215	4.77996	5.92267	29.494	49.1687	26.1219	17.1515	28.2311	28.7264	88.1516	22.8125	45.8757	45.1541	24.4004
EX_glcr[fe]	0	0	0	0	0	0	0	0	0	0	0	0	0	0	0	0	0	0	0	0	0	0	0	0	0	0	0	0	0	0	0	0	0	0	0	0	0	0	0	0	0	0	0	0	0	0	0	0	0
EX_glcur[fe]	0	0	0	0	0	0	0	0	0	0	0	0	0	0	0	0	0	0	0	0	0	0	0	0	0	0	0	0	0	0	0	0	0	0	0	0	0	0	0	0	0	0	0	0	0	0	0	0	0
EX_gln_L[fe]	388.383	372.926	349.262	398.51	397.514	394.487	389.551	391.065	397.001	399.33	386.017	378.908	398.474	394.691	381.316	400.106	393.639	400.184	391.398	400.008	395.086	395.852	385.046	391.909	369.829	396.799	394.602	388.638	373.195	397.109	387.95	397.114	396.68	400.163	400.167	397.525	395.885	393.924	398.545	400.111	377.55	400.175	399.911	399.721	392.575	387.469	389.51	395.413	400.206
EX_glu_L[fe]	398.283	399.405	399.648	398.51	399.872	399.112	400.159	400.226	185.907	400.162	400.176	400.172	400.014	399.495	387.296	399.997	399.758	400.185	400.264	400.008	399.9	399.993	391.734	398.794	383.382	399.483	400.164	398.766	399.95	397.109	391.308	400.141	400.077	400.163	399.826	400.161	400.214	399.489	398.782	400.205	400.214	400.175	399.84	399.804	398.332	400.264	400.183	400.275	400.206
EX_glutar[fe]	0	0	0	0	0	0	0	0	0	0	0	0	0	0	0	0	0	0	0	0	0	0	0	0	0	0	0	0	0	0	0	0	0	0	0	0	0	0	0	0	0	7.73325	0	0.0831796	0	0.727746	0	0.0746832	0
EX_gly[fe]	384.688	369.94	353.447	395.38	395.356	391.488	392.195	390.917	397.878	398.548	387.73	363.489	398.965	397.257	377.579	399.863	385.339	400.26	391.514	399.243	396.755	397.386	386.815	387.316	371.165	394.077	391.468	390.993	394.468	397.12	387.037	391.935	389.998	399.995	394.512	398.237	392.839	395.417	398.713	388.516	388.701	391.915	399.031	399.041	391.298	400.094	392.247	395.888	398.509
EX_glyasn[fe]	0	0	0	0	0	0	0	0	0	0	0	0	0	0	0	0	0	0	0	0	0	0	0	0	0	0	0	0	0	0	0	0	0	0	0	0	0	0	0	0	0	0	0	0	0	0	0	0	0
EX_glyasp[fe]	0	0	0	0	0	0	0	0	0	0	0	0	0	0	0	0	0	0	0	0	0	0	0	0	0	0	0	0	0	0	0	0	0	0	0	0	0	0	0	0	0	0	0	0	0	0	0	0	0
EX_glyb[fe]	41.251	42.0446	41.3548	14.2815	28.1099	41.3406	12.7576	32.2394	41.7842	19.8066	23.6231	26.4216	24.497	4.57201	38.5531	29.5896	41.4391	42.0251	18.9541	41.251	41.7833	49.6272	41.336	26.6415	41.3426	41.3278	16.3648	41.251	41.4567	36.7426	41.251	13.2065	6.39039	41.4229	34.5353	38.0782	11.0209	15.0523	41.4119	41.5969	26.4355	16.0711	29.7346	29.385	41.251	12.7282	41.4691	41.465	27.7834
EX_glyc3p[fe]	13.2758	13.3279	13.3412	13.5292	13.3033	13.3034	13.3244	13.3114	5.81462	13.2882	13.3233	13.347	13.3942	13.5222	13.3444	13.5008	13.2977	13.3107	13.3286	13.2993	13.2965	13.2707	13.3091	13.3094	13.3368	13.2612	13.3223	13.3163	13.3275	13.3491	13.3219	13.3023	13.3106	13.3118	13.319	13.3142	13.3387	13.3487	13.3434	13.3172	13.3057	13.3577	13.3007	13.2973	13.2948	13.3785	13.3264	13.3251	13.3341
EX_glyc[fe]	350.376	366.623	339.577	105.271	374.782	360.669	309.412	349.188	348.752	375.586	338.477	300.247	283.917	129.223	332.497	118.398	361.112	352.572	322.906	353.2	371.072	382.604	377.294	387.807	295.332	357.738	321.226	369.564	388.306	298.547	379.89	346.428	325.494	377.012	354.138	355.727	293.263	263.964	307.781	385.45	376.638	283.436	387.259	389.786	390.581	396.644	360.302	352.685	378.215
EX_glyclt[fe]	121.305	106.252	104.104	33.7293	95.121	103.532	83.8231	96.0432	29.4743	89.9559	87.6386	95.0748	101.659	64.5366	110.673	30.0194	101.162	110.516	101.169	110.7	114.489	140.379	115.637	107.316	109.442	108.133	93.1699	116.002	114.864	99.1103	112.4	80.1091	76.7237	127.182	100.265	102.323	89.1741	90.8687	101.563	118.34	91.5614	90.8202	87.4064	86.8626	124.384	91.1185	108.578	111.127	103.037
EX_glycys[fe]	0	0	0	0	0	0	0	0	0	0	0	0	0	0	0	0	0	0	0	0	0	0	0	0	0	0	0	0	0	0	0	0	0	0	0	0	0	0	0	0	0	0	0	0	0	0	0	0	0
EX_glygln[fe]	0	0	0	0	0	0	0	0	0	0	0	0	0	0	0	0	0	0	0	0	0	0	0	0	0	0	0	0	0	0	0	0	0	0	0	0	0	0	0	0	0	0	0	0	0	0	0	0	0
EX_glyglu[fe]	0	0	0	0	0	0	0	0	0	0	0	0	0	0	0	0	0	0	0	0	0	0	0	0	0	0	0	0	0	0	0	0	0	0	0	0	0	0	0	0	0	0	0	0	0	0	0	0	0
EX_glygn2[fe]	0	0	0	0	0	0	0	0	0	0	0	0	0	0	0	0	0	0	0	0	0	0	0	0	0	0	0	0	0	0	0	0	0	0	0	0	0	0	0	0	0	0	0	0	0	0	0	0	0
EX_glygn4[fe]	0	0	0	0	0	0	0	0	0	0	0	0	0	0	0	0	0	0	0	0	0	0	0	0	0	0	0	0	0	0	0	0	0	0	0	0	0	0	0	0	0	0	0	0	0	0	0	0	0
EX_glygn5[fe]	0	0	0	0	0	0	0	0	0	0	0	0	0	0	0	0	0	0	0	0	0	0	0	0	0	0	0	0	0	0	0	0	0	0	0	0	0	0	0	0	0	0	0	0	0	0	0	0	0
EX_glyleu[fe]	0	0	0	0	0	0	0	0	0	0	0	0	0	0	0	0	0	0	0	0	0	0	0	0	0	0	0	0	0	0	0	0	0	0	0	0	0	0	0	0	0	0	0	0	0	0	0	0	0
EX_glymet[fe]	0	0	0	0	0	0	0	0	0	0	0	0	0	0	0	0	0	0	0	0	0	0	0	0	0	0	0	0	0	0	0	0	0	0	0	0	0	0	0	0	0	0	0	0	0	0	0	0	0
EX_glyphe[fe]	0	0	0	0	0	0	0	0	0	0	0	0	0	0	0	0	0	0	0	0	0	0	0	0	0	0	0	0	0	0	0	0	0	0	0	0	0	0	0	0	0	0	0	0	0	0	0	0	0
EX_glypro[fe]	0	0	0	0	0	0	0	0	0	0	0	0	0	0	0	0	0	0	0	0	0	0	0	0	0	0	0	0	0	0	0	0	0	0	0	0	0	0	0	0	0	0	0	0	0	0	0	0	0
EX_glytyr[fe]	0	0	0	0	0	0	0	0	0	0	0	0	0	0	0	0	0	0	0	0	0	0	0	0	0	0	0	0	0	0	0	0	0	0	0	0	0	0	0	0	0	0	0	0	0	0	0	0	0
EX_gncore1[fe]	0	0	0	0	0	0	0	0	0	0	0	0	0	0	0	0	0	0	0	0	0	0	0	0	0	0	0	0	0	0	0	0	0	0	0	0	0	0	0	0	0	0	0	0	0	0	0	0	0
EX_gncore2[fe]	0	0	0	0	0	0	0	0	0	0	0	0	0	0	0	0	0	0	0	0	0	0	0	0	0	0	0	0	0	0	0	0	0	0	0	0	0	0	0	0	0	0	0	0	0	0	0	0	0
EX_gsn[fe]	196.675	164.256	161.818	160.781	154.057	169.877	138.952	153.352	25.347	151.374	145.132	142.535	161.661	157.368	162.903	167.378	148.266	166.143	151.023	158.744	173.407	215.712	181.507	169.096	182.889	90.9439	149.531	173.122	170.807	150.898	175.077	141.315	136.918	137.854	156.257	154.829	139.531	138.278	154.057	181.168	155.653	138.235	153.251	152.405	182.319	158.379	167.324	163.914	161.851
EX_gthox[fe]	0.0499814	0.0499966	0.0499978	0.0499933	0.0499961	0.0499945	0.05	0.05	0.05	0.0499998	0.05	0.05	0.0499991	0.0499965	0.0499401	0.0499983	0.0499983	0.05	0.0499949	0.0499995	0.0499933	0.0499955	0.0499672	0.0499945	0.0499321	0.0499979	0.05	0.0499959	0.0499992	0.0499882	0.0499655	0.0499854	0.0499776	0.05	0.05	0.05	0.05	0.0499976	0.0499945	0.05	0.05	0.0499944	0.0499973	0.0499983	0.0499929	0.05	0.05	0.05	0.05
EX_gthrd[fe]	0.199963	0.199993	0.199996	0.199987	0.199992	0.199989	0.2	0.2	0.2	0.2	0.2	0.2	0.199998	0.199993	0.19988	0.199997	0.199997	0.2	0.19999	0.199999	0.199987	0.199991	0.199934	0.199989	0.199864	0.199996	0.2	0.199992	0.199998	0.199976	0.199931	0.199971	0.199955	0.2	0.2	0.2	0.2	0.199995	0.199989	0.2	0.2	0.199989	0.199995	0.199997	0.199986	0.2	0.2	0.2	0.2
EX_gua[fe]	212.062	176.909	173.174	164.807	168.361	182.766	151.894	167.579	89.9425	166.224	158.219	154.468	174.104	162.264	175.875	171.369	178.641	180.583	163.285	182.558	189.052	230.89	193.755	183.722	194.892	172.494	162.838	186.16	186.269	162.248	186.786	155.159	150.098	201.967	170.191	168.89	151.068	149.071	165.59	195.163	168.817	148.93	167.843	167.071	197.663	171.448	180.224	176.907	176.281
EX_h2[fe]	257.354	280.059	271.435	50.5649	252.102	253.77	269.3	272.496	85.5436	207.836	286.723	301.658	180.56	74.3968	319.576	61.979	218.769	293.158	320.901	261.085	247.558	167.781	296.67	282.802	210.552	271.923	308.157	291.001	344.553	376.823	314.85	218.817	233.291	231.142	280.5	321.611	346.015	376.663	379.451	285.842	207.476	377.479	273.783	265.563	323.063	224.902	374.512	363.84	270.8
EX_h2o[fe]	400.24	400.31	400.24	400.27	400.3	400.33	400.21	400.25	400.21	400.3	400.26	400.21	400.28	400.3	400.25	400.32	400.32	400.26	400.28	400.28	400.34	400.37	400.27	400.26	400.28	400.24	400.23	400.32	400.23	400.19	400.28	400.26	400.22	400.23	400.24	400.22	400.24	400.23	400.24	400.26	400.26	400.2	400.31	400.28	400.24	400.3	400.23	400.32	400.25
EX_h2s[fe]	168.095	168.886	168.195	122.456	168.093	168.183	168.09	168.183	139.506	168.558	168.09	114.471	168.297	85.4604	120.285	100.127	168.282	136.854	145.174	155.151	205.791	256.842	168.179	194.613	168.19	168.17	168.09	148.505	118.255	76.504	168.095	168.174	168.303	168.267	168.233	161.067	134.469	102.553	78.6532	168.442	169.126	68.778	168.095	168.178	150.016	94.2955	78.4353	99.7501	156.794
EX_h[fe]	400.24	400.31	400.24	400.27	400.3	400.33	400.21	400.25	400.21	400.3	400.26	400.21	400.28	400.3	400.25	400.32	400.32	400.26	400.28	400.28	400.34	400.37	400.27	400.26	400.28	400.24	400.23	400.32	400.23	400.19	400.28	400.26	400.22	400.23	400.24	400.22	400.24	400.23	400.24	400.26	400.26	400.2	400.31	400.28	400.24	400.3	400.23	400.32	400.25
EX_ha[fe]	0	0	0	0	0	0	0	0	0	0	0	0	0	0	0	0	0	0	0	0	0	0	0	0	0	0	0	0	0	0	0	0	0	0	0	0	0	0	0	0	0	0	0	0	0	0	0	0	0
EX_ha_deg1[fe]	0	0	0	0	0	0	0	0	0	0	0	0	0	0	0	0	0	0	0	0	0	0	0	0	0	0	0	0	0	0	0	0	0	0	0	0	0	0	0	0	0	0	0	0	0	0	0	0	0
EX_ha_pre1[fe]	0	0	0	0	0	0	0	0	0	0	0	0	0	0	0	0	0	0	0	0	0	0	0	0	0	0	0	0	0	0	0	0	0	0	0	0	0	0	0	0	0	0	0	0	0	0	0	0	0
EX_hdca[fe]	107.494	116.457	107.783	94.6729	101.439	103.872	94.4107	117.734	150.818	105.961	95.2094	101.432	98.7917	90.276	124.176	110.036	118.491	128.58	100.409	123.805	121.629	136.948	106.839	112.699	103.865	135.275	100.835	116.96	168.231	126.513	109.631	100.671	94.7348	144.232	101.038	126.637	98.4754	97.5074	131.902	141.276	99.0111	105.914	114.08	114.691	179.505	82.1607	157.831	143.602	108.313
EX_hexs[fe]	0	0	0	0	0	0	0	0	0	0	0	0	0	0	0	0	0	0	0	0	0	0	0	0	0	0	0	0	0	0	0	0	0	0	0	0	0	0	0	0	0	0	0	0	0	0	0	0	0
EX_hg2[fe]	0	0	0	0	0	0	0	0	0	0	0	0	0	0	0	0	0	0	0	0	0	0	0	0	0	0	0	0	0	0	0	0	0	0	0	0	0	0	0	0	0	0	0	0	0	0	0	0	0
EX_his_L[fe]	280.668	226.382	219.419	223.846	225.716	244.08	197.998	217.144	161.117	229.591	205.353	194.142	228.692	217.147	215.546	236.024	241.146	236.008	209.666	249.925	249.464	294.559	255.149	233.466	260.122	262.935	210.208	243.043	242.833	201.649	244.977	209.073	200.33	271.603	223.608	216.6	189.951	183.623	206.744	255.691	231.685	182.312	225.364	225.583	259.775	206.982	231.047	224.36	219.643
EX_hista[fe]	0.107919	1.35605	0.207618	0.227912	0.264811	0.338218	0.0857004	0.923002	1.02823	0.692212	0.248224	0	0.196444	3.77473	18.1235	1.1877	1.06883	0.946906	0.416826	0.292597	38.1569	169.318	0.0850328	30.5639	0.346331	0.487836	0.517203	2.35322	0.41139	0.752758	0.264998	1.05863	0.378649	0.171943	0.614746	0.097235	0.187999	0.721508	1.55943	0.869807	1.02861	5.31675	6.80162	4.99622	0.269844	1.05485	1.28837	2.20454	0.901064
EX_hom_L[fe]	0	0	0	0	0	0	0	0	0	0	0	0	0	0	0	0	0	0	0	0	0	0	0	0	0	0	0	0	0	0	0	0	0	0	0	0	0	0	0	0	0	0	0	0	0	0	0	0	0
EX_homogal[fe]	0	0	0	0	0	0	0	0	0	0	0	0	0	0	0	0	0	0	0	0	0	0	0	0	0	0	0	0	0	0	0	0	0	0	0	0	0	0	0	0	0	0	0	0	0	0	0	0	0
EX_hspg[fe]	0	0	0	0	0	0	0	0	0	0	0	0	0	0	0	0	0	0	0	0	0	0	0	0	0	0	0	0	0	0	0	0	0	0	0	0	0	0	0	0	0	0	0	0	0	0	0	0	0
EX_hspg_degr_10[fe]	0	0	0	0	0	0	0	0	0	0	0	0	0	0	0	0	0	0	0	0	0	0	0	0	0	0	0	0	0	0	0	0	0	0	0	0	0	0	0	0	0	0	0	0	0	0	0	0	0
EX_hspg_degr_11[fe]	0	0	0	0	0	0	0	0	0	0	0	0	0	0	0	0	0	0	0	0	0	0	0	0	0	0	0	0	0	0	0	0	0	0	0	0	0	0	0	0	0	0	0	0	0	0	0	0	0
EX_hspg_degr_12[fe]	0	0	0	0	0	0	0	0	0	0	0	0	0	0	0	0	0	0	0	0	0	0	0	0	0	0	0	0	0	0	0	0	0	0	0	0	0	0	0	0	0	0	0	0	0	0	0	0	0
EX_hspg_degr_13[fe]	0	0	0	0	0	0	0	0	0	0	0	0	0	0	0	0	0	0	0	0	0	0	0	0	0	0	0	0	0	0	0	0	0	0	0	0	0	0	0	0	0	0	0	0	0	0	0	0	0
EX_hspg_degr_14[fe]	0	0	0	0	0	0	0	0	0	0	0	0	0	0	0	0	0	0	0	0	0	0	0	0	0	0	0	0	0	0	0	0	0	0	0	0	0	0	0	0	0	0	0	0	0	0	0	0	0
EX_hspg_degr_15[fe]	0	0	0	0	0	0	0	0	0	0	0	0	0	0	0	0	0	0	0	0	0	0	0	0	0	0	0	0	0	0	0	0	0	0	0	0	0	0	0	0	0	0	0	0	0	0	0	0	0
EX_hspg_degr_1[fe]	0	0	0	0	0	0	0	0	0	0	0	0	0	0	0	0	0	0	0	0	0	0	0	0	0	0	0	0	0	0	0	0	0	0	0	0	0	0	0	0	0	0	0	0	0	0	0	0	0
EX_hspg_degr_2[fe]	0	0	0	0	0	0	0	0	0	0	0	0	0	0	0	0	0	0	0	0	0	0	0	0	0	0	0	0	0	0	0	0	0	0	0	0	0	0	0	0	0	0	0	0	0	0	0	0	0
EX_hspg_degr_3[fe]	0	0	0	0	0	0	0	0	0	0	0	0	0	0	0	0	0	0	0	0	0	0	0	0	0	0	0	0	0	0	0	0	0	0	0	0	0	0	0	0	0	0	0	0	0	0	0	0	0
EX_hspg_degr_4[fe]	0	0	0	0	0	0	0	0	0	0	0	0	0	0	0	0	0	0	0	0	0	0	0	0	0	0	0	0	0	0	0	0	0	0	0	0	0	0	0	0	0	0	0	0	0	0	0	0	0
EX_hspg_degr_5[fe]	0	0	0	0	0	0	0	0	0	0	0	0	0	0	0	0	0	0	0	0	0	0	0	0	0	0	0	0	0	0	0	0	0	0	0	0	0	0	0	0	0	0	0	0	0	0	0	0	0
EX_hspg_degr_6[fe]	0	0	0	0	0	0	0	0	0	0	0	0	0	0	0	0	0	0	0	0	0	0	0	0	0	0	0	0	0	0	0	0	0	0	0	0	0	0	0	0	0	0	0	0	0	0	0	0	0
EX_hspg_degr_7[fe]	0	0	0	0	0	0	0	0	0	0	0	0	0	0	0	0	0	0	0	0	0	0	0	0	0	0	0	0	0	0	0	0	0	0	0	0	0	0	0	0	0	0	0	0	0	0	0	0	0
EX_hspg_degr_8[fe]	0	0	0	0	0	0	0	0	0	0	0	0	0	0	0	0	0	0	0	0	0	0	0	0	0	0	0	0	0	0	0	0	0	0	0	0	0	0	0	0	0	0	0	0	0	0	0	0	0
EX_hspg_degr_9[fe]	0	0	0	0	0	0	0	0	0	0	0	0	0	0	0	0	0	0	0	0	0	0	0	0	0	0	0	0	0	0	0	0	0	0	0	0	0	0	0	0	0	0	0	0	0	0	0	0	0
EX_hspg_rest[fe]	0	0	0	0	0	0	0	0	0	0	0	0	0	0	0	0	0	0	0	0	0	0	0	0	0	0	0	0	0	0	0	0	0	0	0	0	0	0	0	0	0	0	0	0	0	0	0	0	0
EX_hxan[fe]	65.7401	42.1036	24.6816	18.7695	86.3732	67.4956	48.9373	58.3458	57.1309	112.623	48.8516	28.1986	55.2441	13.9411	27.1957	37.0806	78.6297	49.7559	46.6174	54.2694	66.117	38.7077	54.8732	55.3618	55.6573	109.502	40.5756	56.4857	40.1438	7.37508	35.0948	85.1266	76.3856	85.149	62.562	49.9481	36.3985	10.5841	11.224	59.1817	95.9871	8.55353	89.5346	93.0865	55.2455	21.212	23.5397	34.6119	50.0717
EX_icdchol[fe]	0	0	0	0	0	0	0	0	0	0	0	0	0	0	0	0	0	0	0	0	0	0	0	0	0	0	0	0	0	0	0	0	0	0	0	0	0	0	0	0	0	0	0	0	0	0	0	0	0
EX_idon_L[fe]	0	0.324746	0	0	0.137406	0	0	0	0.310655	0.0832211	0	0	0	0	2.78876	0.0746522	0.580459	0	0.145609	0.292597	0.327314	2.99601	0	1.61494	0	0	0.517203	1.89559	0	0.752758	0.264998	0.980055	0.169421	0	0	0.097235	0.0726662	0	0.92566	0.523884	0	4.84703	0.455155	0	0.269844	0.675972	1.0083	1.11961	0.0625532
EX_idour[fe]	0	0	0	0	0	0	0	0	0	0	0	0	0	0	0	0	0	0	0	0	0	0	0	0	0	0	0	0	0	0	0	0	0	0	0	0	0	0	0	0	0	0	0	0	0	0	0	0	0
EX_ile_L[fe]	284.381	171.626	181.372	352.164	193.038	219.952	135.615	161.092	190.824	245.374	148.324	95.8356	239.071	317.665	99.007	376.168	250.836	170.989	111.275	213.066	217.417	279.274	197.751	172.882	279.071	310.645	135.48	166.775	190.083	54.6254	185.52	191.725	164.233	242.298	156.151	130.742	79.2481	45.0712	64.9837	214.109	246.675	48.0484	207.422	212.419	203.481	221.855	137.473	126.77	182.195
EX_ind3ac[fe]	74.2754	45.7853	48.7167	14.2815	27.9138	55.559	12.6719	31.9786	14.9671	19.6918	23.537	26.4216	24.497	4.57201	31.741	22.6411	46.2119	53.8218	18.8085	47.0348	41.5174	24.9116	68.3099	23.4041	65.8458	56.6382	16.1062	54.1094	79.8634	36.3662	41.9247	12.7164	6.30568	77.8063	34.0627	38.0296	10.9846	14.3875	40.9357	79.8117	26.4355	13.1779	23.6261	24.472	92.7571	12.2317	67.9104	51.7118	27.5619
EX_ind3ppa[fe]	1.87047	4.75532	2.82426	0.489407	1.77108	2.79441	0.842702	1.45491	33.9004	4.43548	1.30327	4.21397	0.892223	0.857842	7.27801	1.04839	4.04531	2.98994	2.01973	5.72147	3.88216	1.65779	0.910394	3.47487	3.02856	2.48285	1.91595	6.26195	1.05371	10.01	1.15332	0.421452	0.159421	5.92093	1.92641	1.63193	2.95931	0.758276	9.97226	4.46098	3.22254	1.25124	2.20663	1.54677	3.25797	2.52211	20.7122	5.89616	3.41426
EX_indole[fe]	260.847	230.401	227.296	235.074	208.938	224.41	192.573	205.123	89.728	191.754	209.735	211.335	233.088	237.17	235.278	246.673	197.408	236.159	225.922	225.058	242.898	293.161	252.655	235.839	246.674	161.421	213.453	253.077	248.654	231.491	252.108	168.551	170.048	264.716	222.791	224.476	209.497	212.35	235.293	248.488	187.984	214.76	208.125	203.9	260.938	192.782	249.277	245.152	229.583
EX_indprp[fe]	1.87047	4.75532	2.82426	0.489407	1.77108	2.79441	0.842702	1.45491	33.9004	4.43548	1.30327	4.21397	0.892223	0.857842	7.27801	1.04839	4.04531	2.98994	2.01973	5.72147	3.88216	1.65779	0.910394	3.47487	3.02856	2.48285	1.91595	6.26195	1.05371	10.01	1.15332	0.421452	0.159421	5.92093	1.92641	1.63193	2.95931	0.758276	9.97226	4.46098	3.22254	1.25124	2.20663	1.54677	3.25797	2.52211	20.7122	5.89616	3.41426
EX_inost[fe]	0	0	0	0	0	0	0	0	0	0	0	0	0	0	0	0	0	0	0	0	0	0	0	0	0	0	0	0	0	0	0	0	0	0	0	0	0	0	0	0	0	0	0	0	0	0	0	0	0
EX_ins[fe]	198.062	165.867	163.361	165.436	158.194	171.167	141.766	155.266	96.3619	156.99	147.926	145.123	164.594	159.904	165.412	171.543	165.307	167.693	153.804	171.33	173.359	209.443	184.011	169.025	184.947	145.221	151.163	176.487	173.145	153.708	175.518	145.879	141.253	190.629	159.5	156.335	142.319	141.206	156.99	182.619	159.87	141.526	157.746	157.005	185.393	150.74	171.027	166.398	159.677
EX_inulin[fe]	0	0	0	0	0	0	0	0	0	0	0	0	0	0	0	0	0	0	0	0	0	0	0	0	0	0	0	0	0	0	0	0	0	0	0	0	0	0	0	0	0	0	0	0	0	0	0	0	0
EX_isetac[fe]	0	0	0	0	0	0	0	0	0	0	0	0	0	0	0	0	0	0	0	0	0	0	0	0	0	0	0	0	0	0	0	0	0	0	0	0	0	0	0	0	0	0	0	0	0	0	0	0	0
EX_isobut[fe]	135.316	259.318	254.499	338.441	215.539	201.781	266.101	262.673	66.0488	191.154	239.354	296.226	274.246	341.801	314.325	320.656	178.046	286.699	302.879	214.257	229.182	148.648	220.922	242.906	191.258	146.189	276.628	264.818	310.658	378.992	231.215	218.444	235.269	193.683	248.806	290.165	327.095	361.694	375.25	247.339	183.068	357.306	208.143	205.954	279.842	201.49	344.007	331.267	243.825
EX_isocapr[fe]	132.261	257.81	254.208	288.165	214.403	200.886	264.642	262.171	66.0488	185.897	238.117	296.226	274.109	288.495	289.77	294.163	177.746	268.58	296.789	213.818	219.82	141.295	219.247	242.071	176.309	137.309	275.862	258.421	296.454	298.834	230.541	216.925	235.269	192.378	245.822	290	298.769	287.361	299.894	241.534	182.666	293.07	207.707	205.056	278.073	200.618	304.121	299.185	243.337
EX_isochol[fe]	0	0	0	0	0	0	0	0	0	0	0	0	0	0	0	0	0	0	0	0	0	0	0	0	0	0	0	0	0	0	0	0	0	0	0	0	0	0	0	0	0	0	0	0	0	0	0	0	0
EX_isoval[fe]	67.0657	131.282	128.516	144.327	108.087	101.84	132.742	131.813	49.9746	95.1662	119.71	150.22	137.5	144.677	148.524	147.606	90.8955	135.785	149.404	109.77	111.851	71.4765	110.079	122.773	89.6686	69.8957	138.889	132.341	148.754	154.422	115.847	108.673	117.714	99.1493	123.874	145.816	150.864	144.023	154.933	122.998	92.9443	147.119	104.957	103.301	140.665	101.57	162.416	152.54	123.375
EX_ispre[fe]	110.131	20.9245	32.1467	9.44104	15.6628	36.8545	12.1952	7.72465	20.2727	1.78802	26.1079	9.97268	16.8271	4.86282	3.82237	11.7796	11.1035	11.085	6.85724	12.218	12.778	9.53761	48.4314	8.36956	62.2623	7.8199	6.05184	26.9914	0.075164	3.88452	18.77	1.85925	1.30338	37.1458	16.9724	4.61328	3.58688	8.41771	4.00506	27.1862	14.1847	0.239575	1.93112	1.18965	3.00443	2.3508	2.92934	5.12378	0.232537
EX_k[fe]	0.00768527	0.00696559	0.00674881	0.00421532	0.0073166	0.00725457	0.0068847	0.00707278	0.00558842	0.00755456	0.00695251	0.00684239	0.00609172	0.00441532	0.00683635	0.0048252	0.00734885	0.00770362	0.00712678	0.00747758	0.00763166	0.00763191	0.00723356	0.00710445	0.00702607	0.00807431	0.00696093	0.00753141	0.00720553	0.00671571	0.00697664	0.00711415	0.00696799	0.0077645	0.0072313	0.00718623	0.00681216	0.00665132	0.00682124	0.00722392	0.00719306	0.00654693	0.007179	0.007241	0.00769232	0.00626003	0.0071408	0.00715671	0.00693615
EX_kdo[fe]	0	0	0	0	0	0	0	0	0	0	0	0	0	0	0	0	0	0	0	0	0	0	0	0	0	0	0	0	0	0	0	0	0	0	0	0	0	0	0	0	0	0	0	0	0	0	0	0	0
EX_kesto[fe]	0	0	0	0	0	0	0	0	0	0	0	0	0	0	0	0	0	0	0	0	0	0	0	0	0	0	0	0	0	0	0	0	0	0	0	0	0	0	0	0	0	0	0	0	0	0	0	0	0
EX_kestopt[fe]	0	0	0	0	0	0	0	0	0	0	0	0	0	0	0	0	0	0	0	0	0	0	0	0	0	0	0	0	0	0	0	0	0	0	0	0	0	0	0	0	0	0	0	0	0	0	0	0	0
EX_kestottr[fe]	0	0	0	0	0	0	0	0	0	0	0	0	0	0	0	0	0	0	0	0	0	0	0	0	0	0	0	0	0	0	0	0	0	0	0	0	0	0	0	0	0	0	0	0	0	0	0	0	0
EX_lac_D[fe]	375.768	361.038	339.851	381.875	384.565	381.117	377.904	384.467	396.227	395.931	357.74	352.671	378.193	364.157	374.439	382.612	364.473	388.672	387.838	380.965	387.743	389.137	377.66	384.416	355.972	388.274	389.324	375.712	363.696	396.927	367.024	389.835	388.914	350.281	383.263	378.91	390.078	393.596	398.389	382.806	368.927	391.114	389.196	388.491	380.182	232.698	388.112	392.165	330.999
EX_lac_L[fe]	209.1	91.1982	76.135	333.227	95.4544	132.589	43.8847	54.9261	85.9415	112.185	87.2654	64.5909	180.81	318.08	79.8053	366.152	148.808	158.977	70.8447	183.811	166.6	253.627	133.728	104.731	215.956	254.252	80.034	143.047	167.293	62.7262	146.199	39.0522	22.9018	213.51	116.344	92.6675	43.7776	31.0731	72.9447	142.107	103.06	49.5536	120.711	115.531	168.295	212.826	134.484	113.963	141.784
EX_lanost[fe]	0	0	0	0	0	0	0	0	0	0	0	0	0	0	0	0	0	0	0	0	0	0	0	0	0	0	0	0	0	0	0	0	0	0	0	0	0	0	0	0	0	0	0	0	0	0	0	0	0
EX_lcts[fe]	0	0	0	0	0	0	0	0	0	0	0	0	0	0	0	0	0	0	0	0	0	0	0	0	0	0	0	0	0	0	0	0	0	0	0	0	0	0	0	0	0	0	0	0	0	0	0	0	0
EX_leu_L[fe]	393.186	397.89	395.49	385.115	396.923	397.912	399.359	399.458	197.257	399.712	399.402	398.972	392.847	385.426	384.128	393.833	398.628	390.153	397.286	395.236	397.072	396.813	385.377	397.915	375.253	396.282	399.59	395.748	397.267	396.358	374.077	395.879	393.873	381.443	388.896	390.348	399.786	398.962	397.968	395.654	399.076	399.734	389.333	388.95	388.949	398.552	398.937	398.941	399.315
EX_levan1000[fe]	0	0	0	0	0	0	0	0	0	0	0	0	0	0	0	0	0	0	0	0	0	0	0	0	0	0	0	0	0	0	0	0	0	0	0	0	0	0	0	0	0	0	0	0	0	0	0	0	0
EX_levanb[fe]	0	0	0	0	0	0	0	0	0	0	0	0	0	0	0	0	0	0	0	0	0	0	0	0	0	0	0	0	0	0	0	0	0	0	0	0	0	0	0	0	0	0	0	0	0	0	0	0	0
EX_levanttr[fe]	0	0	0	0	0	0	0	0	0	0	0	0	0	0	0	0	0	0	0	0	0	0	0	0	0	0	0	0	0	0	0	0	0	0	0	0	0	0	0	0	0	0	0	0	0	0	0	0	0
EX_levantttr[fe]	0	0	0	0	0	0	0	0	0	0	0	0	0	0	0	0	0	0	0	0	0	0	0	0	0	0	0	0	0	0	0	0	0	0	0	0	0	0	0	0	0	0	0	0	0	0	0	0	0
EX_lichn[fe]	0	0	0	0	0	0	0	0	0	0	0	0	0	0	0	0	0	0	0	0	0	0	0	0	0	0	0	0	0	0	0	0	0	0	0	0	0	0	0	0	0	0	0	0	0	0	0	0	0
EX_lmn2[fe]	0	0	0	0	0	0	0	0	0	0	0	0	0	0	0	0	0	0	0	0	0	0	0	0	0	0	0	0	0	0	0	0	0	0	0	0	0	0	0	0	0	0	0	0	0	0	0	0	0
EX_lmn30[fe]	0	0	0	0	0	0	0	0	0	0	0	0	0	0	0	0	0	0	0	0	0	0	0	0	0	0	0	0	0	0	0	0	0	0	0	0	0	0	0	0	0	0	0	0	0	0	0	0	0
EX_lys_L[fe]	391.992	388.421	391.401	384.084	394.977	394.665	399.764	397.309	399.624	398.565	397.357	378.966	393.172	386.825	392.919	394.763	388.945	390.318	397.434	393.369	395.882	395.694	394.397	392.168	392.538	392.359	394.695	396.547	391.767	399.221	380.642	393.219	392.114	380.892	382.99	390.299	395.276	399.806	399.033	383.482	391.804	388.933	389.041	388.773	387.983	397.73	398.228	397.432	397.151
EX_lyx_L[fe]	0	0	0	0	0	0	0	0	0	0	0	0	0	0	0	0	0	0	0	0	0	0	0	0	0	0	0	0	0	0	0	0	0	0	0	0	0	0	0	0	0	0	0	0	0	0	0	0	0
EX_mal_L[fe]	240.276	251.143	241.45	342.745	231.585	237.372	267.756	264.519	82.2192	188.096	269.566	317.635	298.301	353.408	327.646	332.307	210.985	272.574	300.827	213.338	264.86	316.123	254.826	277.53	220.69	142.102	277.354	276.456	286.818	362.527	235.053	213.575	232.091	227.226	265.535	297.367	330.696	368.315	363.335	249.365	172.167	381.252	214.995	209.394	277.906	343.314	328.36	321.117	311.992
EX_malt[fe]	63.624	54.8683	60.3799	40.4594	43.4994	59.3033	39.2073	41.5744	46.8044	37.0965	45.6787	40.6279	42.147	34.0193	36.0498	38.8799	47.163	43.3237	45.6112	62.111	38.0903	36.8402	63.624	48.0831	63.624	56.754	50.2867	56.391	33.8699	37.8204	63.624	34.559	34.0797	50.7022	46.3991	35.3674	35.8241	39.1301	37.5283	54.1015	49.8704	33.3875	35.3178	34.8066	39.9349	35.0122	36.2059	38.2205	34.1851
EX_malthx[fe]	0	0	0	0	0	0	0	0	0	0	0	0	0	0	0	0	0	0	0	0	0	0	0	0	0	0	0	0	0	0	0	0	0	0	0	0	0	0	0	0	0	0	0	0	0	0	0	0	0
EX_malttr[fe]	91.761	32.7684	41.0144	11.1335	15.6936	39.3995	9.25543	13.0342	20.7247	6.08923	18.9626	11.3863	13.6651	1.47344	4.51924	8.76436	21.2154	15.4646	18.8613	43.611	7.57993	5.70486	64.9234	22.5692	65.7757	35.5756	25.8746	35.0309	1.2494	7.17517	68.6194	2.28299	1.56402	26.4977	20.0431	3.49557	4.18063	9.13961	6.73698	31.5967	25.2502	0.525689	3.42124	2.65447	10.3469	2.96276	4.75342	7.85665	1.72213
EX_man6p[fe]	0	0	0	0	0	0	0	0	0	0	0	0	0	0	0	0	0	0	0	0	0	0	0	0	0	0	0	0	0	0	0	0	0	0	0	0	0	0	0	0	0	0	0	0	0	0	0	0	0
EX_man[fe]	0	0	0	0	0	0	0	0	0	0	0	0	0	0	0	0	0	0	0	0	0	0	0	0	0	0	0	0	0	0	0	0	0	0	0	0	0	0	0	0	0	0	0	0	0	0	0	0	0
EX_mannan[fe]	0	0	0	0	0	0	0	0	0	0	0	0	0	0	0	0	0	0	0	0	0	0	0	0	0	0	0	0	0	0	0	0	0	0	0	0	0	0	0	0	0	0	0	0	0	0	0	0	0
EX_mantr[fe]	0	0	0	0	0	0	0	0	0	0	0	0	0	0	0	0	0	0	0	0	0	0	0	0	0	0	0	0	0	0	0	0	0	0	0	0	0	0	0	0	0	0	0	0	0	0	0	0	0
EX_melib[fe]	0	0	0	0	0	0	0	0	0	0	0	0	0	0	0	0	0	0	0	0	0	0	0	0	0	0	0	0	0	0	0	0	0	0	0	0	0	0	0	0	0	0	0	0	0	0	0	0	0
EX_meoh[fe]	98.6147	193.001	181.061	26.421	192.203	166.518	243.538	225.737	4.02104	152.879	218.04	263.692	143.401	57.1183	274.853	7.1148	133.399	216.323	280.117	151.988	173.397	112.307	184.141	215.437	83.877	80.812	255.241	208.888	201.054	325.269	188.822	196.135	222.847	101.144	224.758	250.251	313.321	352.448	320.84	154.954	135.015	343.741	179.921	176.519	180.314	174.925	259.1	263.982	215.244
EX_met_D[fe]	0	0	0	0	0	0	0	0	0	0	0	0	0	0	0	0	0	0	0	0	0	0	0	0	0	0	0	0	0	0	0	0	0	0	0	0	0	0	0	0	0	0	0	0	0	0	0	0	0
EX_met_L[fe]	157.468	158.259	157.568	111.829	157.466	157.555	157.463	157.556	158.022	157.931	157.462	103.844	157.67	74.833	109.658	89.4994	157.655	126.226	134.546	144.523	195.164	246.214	157.552	183.986	157.563	157.543	157.462	137.877	107.628	65.8766	157.468	157.546	157.676	157.64	157.605	150.44	123.842	91.9257	68.0258	157.814	158.499	58.1506	157.467	157.551	139.388	83.6681	67.8079	89.1227	146.167
EX_metala[fe]	0	0	0	0	0	0	0	0	0	0	0	0	0	0	0	0	0	0	0	0	0	0	0	0	0	0	0	0	0	0	0	0	0	0	0	0	0	0	0	0	0	0	0	0	0	0	0	0	0
EX_metsox_R_L[fe]	0	0	0	0	0	0	0	0	0	0	0	0	0	0	0	0	0	0	0	0	0	0	0	0	0	0	0	0	0	0	0	0	0	0	0	0	0	0	0	0	0	0	0	0	0	0	0	0	0
EX_metsox_S_L[fe]	0	0	0	0	0	0	0	0	0	0	0	0	0	0	0	0	0	0	0	0	0	0	0	0	0	0	0	0	0	0	0	0	0	0	0	0	0	0	0	0	0	0	0	0	0	0	0	0	0
EX_mg2[fe]	0.00768527	0.00696559	0.00674881	0.00421532	0.0073166	0.00725457	0.0068847	0.00707278	0.00558842	0.00755456	0.00695251	0.00684239	0.00609172	0.00441532	0.00683635	0.0048252	0.00734885	0.00770362	0.00712678	0.00747758	0.00763166	0.00763191	0.00723356	0.00710445	0.00702607	0.00807431	0.00696093	0.00753141	0.00720553	0.00671571	0.00697664	0.00711415	0.00696799	0.0077645	0.0072313	0.00718623	0.00681216	0.00665132	0.00682124	0.00722392	0.00719306	0.00654693	0.007179	0.007241	0.00769232	0.00626003	0.0071408	0.00715671	0.00693615
EX_mn2[fe]	0.00768527	0.00696559	0.00674881	0.00421532	0.0073166	0.00725457	0.0068847	0.00707278	0.00558842	0.00755456	0.00695251	0.00684239	0.00609172	0.00441532	0.00683635	0.0048252	0.00734885	0.00770362	0.00712678	0.00747758	0.00763166	0.00763191	0.00723356	0.00710445	0.00702607	0.00807431	0.00696093	0.00753141	0.00720553	0.00671571	0.00697664	0.00711415	0.00696799	0.0077645	0.0072313	0.00718623	0.00681216	0.00665132	0.00682124	0.00722392	0.00719306	0.00654693	0.007179	0.007241	0.00769232	0.00626003	0.0071408	0.00715671	0.00693615
EX_mnl[fe]	98.6147	193.001	181.061	26.421	192.203	166.518	243.538	225.737	4.02104	152.879	218.04	263.692	143.401	57.1183	274.853	7.1148	133.399	216.323	280.117	151.988	173.397	112.307	184.141	215.437	83.877	80.812	255.241	208.888	201.054	325.269	188.822	196.135	222.847	101.144	224.758	250.251	313.321	352.448	320.84	154.954	135.015	343.741	179.921	176.519	180.314	174.925	259.1	263.982	215.244
EX_mobd[fe]	0	0	0	0	0	0	0	0	0	0	0	0	0	0	0	0	0	0	0	0	0	0	0	0	0	0	0	0	0	0	0	0	0	0	0	0	0	0	0	0	0	0	0	0	0	0	0	0	0
EX_mops[fe]	0	0	0	0	0	0	0	0	0	0	0	0	0	0	0	0	0	0	0	0	0	0	0	0	0	0	0	0	0	0	0	0	0	0	0	0	0	0	0	0	0	0	0	0	0	0	0	0	0
EX_mqn7[fe]	0.000475213	0.00042237	0.000204544	9.26012e-05	0.000612424	0.000462634	6.72802e-05	9.1631e-05	6.92254e-06	0.000683488	0.000537773	0.000588413	0.000299614	0.000154653	0.000312952	0.000532232	0.000617929	0.000462034	0.000422325	0.0005512	0.000559308	0.000371435	0.000579799	0.000429875	0.000610862	0.00174242	0.000248372	0.000592724	0.000680675	0.000124332	0.000677421	0.000106869	4.12748e-05	0.000946767	0.000639142	0.000862693	0.000399023	0.000110148	0.000172761	0.000633163	0.000467382	0.000347292	0.000838698	0.000832602	0.00106975	0.000351872	0.000505178	0.000535095	0.00053845
EX_mqn8[fe]	126.766	50.1267	58.5397	45.819	39.5653	61.1293	38.6824	39.1026	28.5784	25.4056	43.89	45.2733	46.9088	38.594	47.4864	44.7003	33.6164	44.223	43.764	35.2271	32.4585	40.2267	76.3255	41.0732	82.6504	28.1425	42.0127	55.3044	37.1532	42.8862	51.8231	28.4662	30.5817	45.6013	48.2299	36.7812	38.2309	44.2943	43.5915	54.1486	35.4784	36.1812	27.2212	25.9567	38.0821	25.4344	43.3874	44.4036	30.9268
EX_mso3[fe]	0	0	0	0	0	0	0	0	0	0	0	0	0	0	0	0	0	0	0	0	0	0	0	0	0	0	0	0	0	0	0	0	0	0	0	0	0	0	0	0	0	0	0	0	0	0	0	0	0
EX_n2[fe]	0	0	0	0	0	0	0	0	0	0.0366106	0	0	0.0344074	0	0	0	0.05	0	0	0	0	0	0	0	0	0	0	0	0	0	0	0	0	0	0	0	0	0	0	0	0	0	0	0	0	0	0	0	0
EX_n2o[fe]	0	0	0	0	0	0	0	0	0	0.0366106	0	0	0.0344074	0	0	0	0.05	0	0	0	0.05	0.05	0	0	0	0	0	0	0	0	0	0	0	0	0	0	0	0	0	0	0	0	0	0	0	0	0	0.0373416	0
EX_na1[fe]	0	0	0	0	0	0	0	0	0	0	0	0	0	0	0	0	0	0	0	0	0	0	0	0	0	0	0	0	0	0	0	0	0	0	0	0	0	0	0	0	0	0	0	0	0	0	0	0	0
EX_nac[fe]	283.679	311.352	301.344	347.32	276.323	278.956	279.577	280.044	175.705	245.277	297.48	328.217	316.287	346.062	364.069	362.036	253.964	321.211	353.14	297.737	313.231	348.629	320.679	322.6	286.782	295.304	316.14	342.572	350.374	364.115	331.252	230.2	243.945	291.298	307.763	335.534	331.422	330.567	371.2	307.831	232.641	330.74	280.955	272.576	345.238	353.137	382.081	379.643	350.191
EX_ncam[fe]	128.363	220.067	214.768	224.455	190.879	190.463	181.766	206.027	28.6272	178.051	187.003	202.492	223.876	223.668	229.471	227.388	170.547	236.477	211.142	203.868	210.789	154.234	207.261	216.369	151.272	128.864	197.75	238.818	267.506	226.491	216.033	169.814	168.342	172.616	205.19	225.637	194.114	198.023	232.505	218.564	154.413	199.918	187.19	186.48	270.537	172.506	253.761	246.539	205.238
EX_nh4[fe]	400.24	400.31	400.24	400.27	400.3	400.33	400.21	400.25	400.21	400.3	400.26	400.21	400.28	400.3	400.25	400.32	400.32	400.26	400.28	400.28	400.34	400.37	400.27	400.26	400.28	400.24	400.23	400.32	400.23	400.19	400.28	400.26	400.22	400.23	400.24	400.22	400.24	400.23	400.24	400.26	400.26	400.2	400.31	400.28	400.24	400.3	400.23	400.32	400.25
EX_ni2[fe]	0	0	0	0	0	0	0	0	0	0	0	0	0	0	0	0	0	0	0	0	0	0	0	0	0	0	0	0	0	0	0	0	0	0	0	0	0	0	0	0	0	0	0	0	0	0	0	0	0
EX_nmn[fe]	0	0	0	0	0	0	0	0	0	0	0	0	0	0	0	0	0	0	0	0	0	0	0	0	0	0	0	0	0	0	0	0	0	0	0	0	0	0	0	0	0	0	0	0	0	0	0	0	0
EX_no2[fe]	0	0	0	0	0	0	0	0	0	0	0	0	0	0	0	0	0	0	0	0	0	0	0	0	0	0	0	0	0	0	0	0	0	0	0	0	0	0	0	0	0	0	0	0	0	0	0	0	0
EX_no3[fe]	0	0	0	0	0	0	0	0	0	0	0	0	0	0	0	0	0	0	0	0	0	0	0	0	0	0	0	0	0	0	0	0	0	0	0	0	0	0	0	0	0	0	0	0	0	0	0	0	0
EX_no[fe]	0	0	0	0	0	0	0	0	0	0.0732212	0	0	0.0688148	0	0	0	0.1	0	0	0	0.1	0.1	0	0	0	0	0	0	0	0	0	0	0	0	0	0	0	0	0	0	0	0	0	0	0	0	0	0.0746832	0
EX_o2[fe]	80.8762	109.33	104.386	20.7962	101.978	98.4873	103.823	106.909	14.9671	88.7661	103.844	113.597	88.5599	40.7857	122.152	22.6411	87.6918	116.729	118.466	100.83	107.542	93.5923	109.545	113.371	70.1724	75.4133	111.922	119.777	115.393	124.028	110.154	92.6183	94.7414	95.8098	110.908	114.047	112.866	115.685	125.547	104.692	83.1451	116.39	97.0447	95.8673	117.222	92.7588	127.233	124.013	106.465
EX_oaa[fe]	0	0	0	0	0	0.0895544	0	0	0	0.0732212	0.162149	0.0878512	0.0688148	0	0.096524	0	0.738598	0.62127	0.135608	0	7.447	5.53008	0.0850328	0.944965	0	0	0	0	0.0752316	0	0	0	0	0.171943	0	0	0	0	0	0	0.0883544	0	1.42718	1.10769	0	1.15839	0.0620156	0.65683	0.180213
EX_ocdca[fe]	215.195	212.096	206.068	169.762	197.15	201.944	196.068	213.941	216.987	193.498	195.428	205.259	188.889	167.344	219.943	178.997	204.189	220.752	205.643	209.734	211.108	197.983	209.966	206.296	197.893	211.369	202.638	214.902	253.665	232.757	205.515	194.38	192.386	225.862	201.635	223.566	207.384	212.808	236.804	230.764	188.333	216.841	203.392	203.429	261.522	175.191	252.169	239.45	202.901
EX_ocdcea[fe]	0.000652407	0.000305327	0.000197374	0.00061132	0.000123511	0.000390562	0	0	0	2.21697e-05	0	0	8.24982e-05	0.000276075	0.00453601	3.83296e-05	0.000157228	0	0	4.60422e-05	0.000129318	0.000115565	0.00297322	0.000501437	0.00589335	0.000187492	0	0.000306931	6.8624e-05	0.00107317	0.00312151	2.40472e-05	3.49315e-05	0	0	0	0	0.000213197	0.000502846	0	0	0	2.48481e-05	2.56618e-05	0.000642491	0	0	0	0
EX_orn[fe]	352.229	383.905	382.583	379.995	371.591	362.079	378.369	388.981	399.371	377.252	368.464	362.241	383.353	381.601	384.313	382.185	356.839	336.838	386.936	332.678	350.811	375.382	375.695	391.093	339.432	349.218	371.314	344.991	353.484	396.75	361.05	380.368	383.718	290.341	354.054	388.059	394.224	394.508	397.778	370.419	356.82	390.638	383.28	382.403	383.818	382.397	394.761	396.09	394.251
EX_oxa[fe]	24.8136	27.2376	17.9474	5.47781	15.8997	19.8491	6.92872	27.5936	57.5126	19.933	9.92969	16.6123	11.9694	3.48193	35.1787	22.4848	36.5459	44.9684	12.6736	43.7623	38.6486	44.921	20.514	22.9016	22.7916	53.7743	13.5474	34.8734	80.0039	34.1133	23.8456	11.9035	5.34444	69.5847	17.9485	38.5416	7.96627	6.72771	40.06	53.6197	12.6451	15.9332	29.4411	29.6778	91.2746	13.0771	66.2399	52.9484	27.9111
EX_pac[fe]	103.922	221.164	209.608	29.6325	196.107	173.867	253.474	233.955	42.592	157.966	225.373	281.317	145.136	59.7523	289.928	10.4339	141.154	226.134	287.432	175.924	179.942	116.374	187.772	221.957	94.268	84.3174	261.403	225.36	204.019	339.384	193.833	201.72	227.708	112.176	229.272	252.588	318.881	321.098	344.172	173.796	146.485	319.088	184.982	180.135	185.841	177.6	283.057	278.177	219.061
EX_pb[fe]	0	0	0	0	0	0	0	0	0	0	0	0	0	0	0	0	0	0	0	0	0	0	0	0	0	0	0	0	0	0	0	0	0	0	0	0	0	0	0	0	0	0	0	0	0	0	0	0	0
EX_pect[fe]	0	0	0	0	0	0	0	0	0	0	0	0	0	0	0	0	0	0	0	0	0	0	0	0	0	0	0	0	0	0	0	0	0	0	0	0	0	0	0	0	0	0	0	0	0	0	0	0	0
EX_pecticgal[fe]	0	0	0	0	0	0	0	0	0	0	0	0	0	0	0	0	0	0	0	0	0	0	0	0	0	0	0	0	0	0	0	0	0	0	0	0	0	0	0	0	0	0	0	0	0	0	0	0	0
EX_phe_L[fe]	361.843	336.559	331.957	318.064	325.073	340.027	296.517	318.129	212.899	323.56	311.722	299.243	332.76	313.674	322.872	325.653	334.019	334.375	318.768	345.115	349.876	391.794	361.472	345.686	352.247	351.829	314.217	349.257	338.272	304.939	358.135	301.613	293.083	360.081	324.865	320.389	294.616	288.822	310.209	358.673	328.56	285.817	324.849	324.153	358.399	311.427	329.345	329.079	324.107
EX_pheme[fe]	0.000317569	0.000360223	0.000373671	0.000190033	0.000364804	0.000352887	0.000110399	7.53289e-05	0.00158359	0.000348758	0.000319753	0.000205058	0.00025392	0.000278894	0.000314284	0.000332532	0.000361972	0.000307646	0.000264973	0.000390589	0.000310016	0.000224513	0.000472051	0.000221192	0.000601121	0.000886419	0.000132006	0.000408478	0.000322756	0.000167304	0.000597698	0.000114776	8.91178e-05	0.000766907	0.000384093	0.000439157	0.000201407	7.89659e-05	0.000156811	0.000458783	0.00028714	0.000137807	0.000518258	0.000503195	0.000570692	0.000775889	0.000359062	0.000337612	0.000523259
EX_phenol[fe]	102.541	206.028	207.806	31.748	195.206	173.767	248.468	228.477	4.20544	153.205	221.093	264.792	144.352	62.2153	278.065	9.14693	136.66	216.563	282.137	152.129	174.636	113.058	194.73	218.637	95.227	82.4928	257.488	212.711	201.129	327.175	201.817	199.026	224.699	114.352	225.759	250.802	313.963	319.58	322.058	172.096	142.625	327.94	180.923	178.003	184.072	175.734	270.501	267.236	215.244
EX_phppa[fe]	1.87047	4.75532	2.82426	0.489407	1.77108	2.79441	0.842702	1.45491	33.9004	4.43548	1.30327	4.21397	0.892223	0.857842	7.27801	1.04839	4.04531	2.98994	2.01973	5.72147	3.88216	1.65779	0.910394	3.47487	3.02856	2.48285	1.91595	6.26195	1.05371	10.01	1.15332	0.421452	0.159421	5.92093	1.92641	1.63193	2.95931	0.758276	9.97226	4.46098	3.22254	1.25124	2.20663	1.54677	3.25797	2.52211	20.7122	5.89616	3.41426
EX_phpyr[fe]	1.87047	4.75532	2.82426	0.489407	1.77108	2.79441	0.842702	1.45491	33.9004	4.43548	1.30327	4.21397	0.892223	0.857842	7.27801	1.04839	4.04531	2.98994	2.01973	5.72147	3.88216	1.65779	0.910394	3.47487	3.02856	2.48285	1.91595	6.26195	1.05371	10.01	1.15332	0.421452	0.159421	5.92093	1.92641	1.63193	2.95931	0.758276	9.97226	4.46098	3.22254	1.25124	2.20663	1.54677	3.25797	2.52211	20.7122	5.89616	3.41426
EX_pi[fe]	0.850843	0.798714	0.785425	0.597359	0.823252	0.823176	0.802224	0.815151	1.13518	0.838373	0.80332	0.779579	0.732363	0.604447	0.782158	0.625795	0.828906	0.815912	0.797967	0.827343	0.830095	0.855894	0.817461	0.817186	0.789809	0.865388	0.80433	0.810311	0.799097	0.777452	0.804669	0.824329	0.815984	0.814807	0.80759	0.812424	0.787942	0.777946	0.78321	0.80936	0.820859	0.768853	0.825942	0.829346	0.831781	0.748087	0.800211	0.801509	0.792473
EX_pime[fe]	0	0	0	0	0	0	0	0	0	0	0	0	0	0	0	0	0	0	0	0	0	0	0	0	0	0	0	0	0	0	0	0	0	0	0	0	0	0	0	0	0	0	0	0	0	0	0	0	0
EX_pnto_R[fe]	0.00147532	0.000252528	0.000350661	0.000112741	0.000816869	0.00132341	0.00119109	0.000456885	2.72733e-05	0.000806518	0.00136694	0.000653505	0.000392992	0.000398176	0.000221146	0.000426763	0.0012768	0.00239721	0.000276953	0.00216894	0.00149128	0.00174686	0.000481383	0.000172783	0.00189293	0.00181683	0.00096626	0.00115603	0.00091157	1.68851e-05	0.000495265	0.000718093	0.000564005	0.00167516	0.00110553	0.000344262	0.000116578	0.000205461	5.90174e-05	0.000717953	0.000928641	0.000135058	0.000282408	0.000284532	0.000159451	0.000423364	0.000320596	0.000233947	0.000160053
EX_ppa[fe]	361.517	385.674	383.407	394.191	376.122	363.264	367.306	385.269	399.561	382.758	356.914	362.724	387.898	389.347	397.428	388.967	358.142	352.913	393.824	340.216	369.189	380.299	389.028	392.582	361.516	357.358	371.352	373.249	382.783	399.817	385.997	380.686	383.913	349.168	368.933	388.739	394.196	395.138	399.225	374.606	376.155	387.748	393.194	392.932	394.625	394.58	395.643	396.528	394.773
EX_ppi[fe]	6.68788	6.71394	6.72059	6.81462	6.70167	6.70171	6.71219	6.70572	6.54571	6.69411	6.71164	6.72351	6.74712	6.81108	6.72222	6.8004	6.69885	6.70534	6.71432	6.69963	6.69825	6.68535	6.70457	6.70471	6.7184	6.68061	6.71114	6.70814	6.71375	6.72457	6.71097	6.70114	6.70531	6.7059	6.7095	6.70709	6.71933	6.72433	6.72169	6.70862	6.70287	6.72887	6.70033	6.69863	6.69741	6.73926	6.71319	6.71255	6.71706
EX_pppn[fe]	1.87047	4.75532	2.82426	0.489407	1.77108	2.79441	0.842702	1.45491	33.9004	4.43548	1.30327	4.21397	0.892223	0.857842	7.27801	1.04839	4.04531	2.98994	2.01973	5.72147	3.88216	1.65779	0.910394	3.47487	3.02856	2.48285	1.91595	6.26195	1.05371	10.01	1.15332	0.421452	0.159421	5.92093	1.92641	1.63193	2.95931	0.758276	9.97226	4.46098	3.22254	1.25124	2.20663	1.54677	3.25797	2.52211	20.7122	5.89616	3.41426
EX_pro_L[fe]	391.807	396.226	398.096	397.589	397.742	397.227	398.591	399.146	400.066	394.715	398.584	396.92	399.851	397.985	384.317	397.841	397.982	380.95	396.26	398.577	388.984	391.52	389.594	396.536	367.25	389.998	398.632	392.583	398.279	396.889	389.95	394.519	394.058	398.809	395.997	399.996	398.044	399.298	398.015	392.641	398.278	398.554	398.963	398.713	396.16	399.294	395.614	397.301	399.419
EX_ptrc[fe]	342.064	351.28	310.449	389.482	375.936	349.832	362.28	378.567	193.31	381.749	362.883	359.414	390.358	385.575	373.813	391.774	356.204	349.262	380.638	351.524	367.942	375.853	355.646	385.66	304.77	350.606	366.662	362.293	385.342	394.699	351.079	371.153	373.942	360.393	372.319	384.77	391.628	386.511	396.16	365.822	366.702	395.415	389.874	389.579	375.905	394.109	372.186	384.945	395.467
EX_pullulan1200[fe]	0	0	0	0	0	0	0	0	0	0	0	0	0	0	0	0	0	0	0	0	0	0	0	0	0	0	0	0	0	0	0	0	0	0	0	0	0	0	0	0	0	0	0	0	0	0	0	0	0
EX_pydam[fe]	0	0	0	0	0	0	0	0	0	0	0	0	0	0	0	0	0	0	0	0	0	0	0	0	0	0	0	0	0	0	0	0	0	0	0	0	0	0	0	0	0	0	0	0	0	0	0	0	0
EX_pydx[fe]	102.05	58.5974	57.8996	16.5609	31.2678	58.7817	15.3374	38.9457	6.12167	24.818	28.3299	28.1991	25.5107	8.84066	48.1518	8.81869	57.5379	59.98	31.4209	84.6902	82.6294	114.211	85.129	67.7622	87.8027	81.689	36.1973	66.567	81.5523	39.9337	91.962	13.5169	7.08129	95.8941	38.0021	41.3264	11.995	15.3992	44.3376	84.7606	38.8734	13.7678	27.1943	27.4142	101.44	15.4355	70.331	55.7565	30.3057
EX_pydxn[fe]	137.88	58.6013	57.9035	16.5647	31.2716	58.7855	15.3412	38.9495	77.7379	24.8219	28.3337	28.2029	25.5145	8.84449	48.1556	31.2277	57.5417	59.9839	31.4247	84.6941	82.6333	186.304	85.1328	67.7661	87.8065	85.1005	36.2011	66.5708	81.5562	39.9376	91.9658	13.5207	7.08512	95.8979	38.006	41.3302	11.9988	15.403	44.3414	84.7644	38.8772	13.7717	27.1981	27.418	101.444	15.4393	70.3348	55.7603	30.3096
EX_pyr[fe]	136.637	46.7196	49.7686	14.6065	28.2273	56.2255	12.6719	32.2294	79.9221	19.8382	23.9474	32.2126	24.6934	7.08498	31.8375	29.3436	46.9505	58.4463	19.4037	47.7013	53.2968	37.8043	68.9301	24.5791	84.9776	56.6382	16.6134	55.6299	106.769	37.7655	42.9246	12.795	6.36549	93.0864	34.337	38.1168	11.2579	14.5011	42.0777	80.5875	43.6351	21.0591	26.0753	26.6342	94.1478	26.8319	68.4505	54.3391	27.7947
EX_q8[fe]	1.21271e-05	1.72594e-05	3.72369e-06	0.000100214	5.06398e-05	4.21885e-05	4.54102e-05	1.5844e-05	0.00157068	9.88113e-06	0.00010445	1.54513e-06	0.000105933	0.000166878	3.43453e-06	7.40299e-05	7.73015e-05	6.24348e-05	1.20038e-05	0.000104248	1.89443e-05	3.75195e-05	1.48845e-05	3.48753e-06	2.45147e-05	1.96052e-05	4.93406e-06	5.91626e-05	1.57821e-05	1.71097e-06	8.04105e-05	1.36103e-06	1.97707e-06	0.000261242	9.18887e-05	3.56084e-05	1.16234e-05	7.24001e-07	1.4979e-06	3.46193e-05	3.11025e-06	1.48583e-05	6.6915e-05	6.62741e-05	2.29754e-06	0.000598821	7.6292e-06	1.48726e-05	0.00026688
EX_r34hpp[fe]	1.87047	4.75532	2.82426	0.489407	1.77108	2.79441	0.842702	1.45491	33.9004	4.43548	1.30327	4.21397	0.892223	0.857842	7.27801	1.04839	4.04531	2.98994	2.01973	5.72147	3.88216	1.65779	0.910394	3.47487	3.02856	2.48285	1.91595	6.26195	1.05371	10.01	1.15332	0.421452	0.159421	5.92093	1.92641	1.63193	2.95931	0.758276	9.97226	4.46098	3.22254	1.25124	2.20663	1.54677	3.25797	2.52211	20.7122	5.89616	3.41426
EX_raffin[fe]	0	0	0	0	0	0	0	0	0	0	0	0	0	0	0	0	0	0	0	0	0	0	0	0	0	0	0	0	0	0	0	0	0	0	0	0	0	0	0	0	0	0	0	0	0	0	0	0	0
EX_rbflvrd[fe]	129.115	101.476	92.1789	45.1668	101.106	109.652	89.1155	99.3302	43.312	100.974	77.5021	55.8789	102.689	19.1968	57.2949	50.1134	107.272	68.4768	72.6369	77.6254	109.866	68.7715	118.882	107.579	120.113	98.6328	89.6858	74.3024	59.1777	33.6807	85.0455	91.4725	88.1433	96.9257	101.641	80.5837	49.6703	25.5478	39.3766	117.878	101.513	12.4264	101.838	101.357	75.0578	28.7694	39.2676	49.925	78.447
EX_rhamnogalurII[fe]	0	0	0	0	0	0	0	0	0	0	0	0	0	0	0	0	0	0	0	0	0	0	0	0	0	0	0	0	0	0	0	0	0	0	0	0	0	0	0	0	0	0	0	0	0	0	0	0	0
EX_rhamnogalurI[fe]	0	0	0	0	0	0	0	0	0	0	0	0	0	0	0	0	0	0	0	0	0	0	0	0	0	0	0	0	0	0	0	0	0	0	0	0	0	0	0	0	0	0	0	0	0	0	0	0	0
EX_rib_D[fe]	273.893	305.232	308.659	60.8794	251.355	255.553	277.856	279.797	90.5232	205.635	270.276	341.815	198.148	101.157	353.752	67.1547	231.668	318.993	349.854	281.719	293.323	332.972	296.721	305.181	210.175	195.799	307.797	341.483	296.01	387.721	304.293	220.793	237.545	277.806	300.174	303.625	340.115	376.283	385.76	267.442	206.564	373.982	229.622	225.23	304.128	348.492	346.246	347.963	324.723
EX_ribflv[fe]	128.694	106.804	104.525	108.541	100.911	109.456	88.896	99.1871	42.9427	100.666	94.0673	92.7637	106.084	106.324	108.36	115.855	107.064	109.649	100.122	111.998	114.927	143.132	118.874	110.869	120.557	118.547	96.1889	115.064	114.447	101.262	115.779	91.197	87.8651	125.701	101.676	102.345	92.0882	91.4675	103.588	119.122	101.155	92.5453	101.732	101.211	123.08	105.25	113.202	110.568	107.527
EX_rmn[fe]	0	0	0	0	0	0	0	0	0	0	0	0	0	0	0	0	0	0	0	0	0	0	0	0	0	0	0	0	0	0	0	0	0	0	0	0	0	0	0	0	0	0	0	0	0	0	0	0	0
EX_sT_antigen[fe]	0	0	0	0	0	0	0	0	0	0	0	0	0	0	0	0	0	0	0	0	0	0	0	0	0	0	0	0	0	0	0	0	0	0	0	0	0	0	0	0	0	0	0	0	0	0	0	0	0
EX_sTn_antigen[fe]	0	0	0	0	0	0	0	0	0	0	0	0	0	0	0	0	0	0	0	0	0	0	0	0	0	0	0	0	0	0	0	0	0	0	0	0	0	0	0	0	0	0	0	0	0	0	0	0	0
EX_salcn[fe]	0	0	0	0	0	0	0	0	0	0	0	0	0	0	0	0	0	0	0	0	0	0	0	0	0	0	0	0	0	0	0	0	0	0	0	0	0	0	0	0	0	0	0	0	0	0	0	0	0
EX_sbt_D[fe]	0	0	0	0	0	0	0	0	0	0	0	0	0	0	0	0	0	0	0	0	0	0	0	0	0	0	0	0	0	0	0	0	0	0	0	0	0	0	0	0	0	0	0	0	0	0	0	0	0
EX_sbt_L[fe]	0	0	0	0	0	0	0	0	0	0	0	0	0	0	0	0	0	0	0	0	0	0	0	0	0	0	0	0	0	0	0	0	0	0	0	0	0	0	0	0	0	0	0	0	0	0	0	0	0
EX_sel[fe]	0	0	0	0	0	0	0	0	0	0	0	0	0	0	0	0	0	0	0	0	0	0	0	0	0	0	0	0	0	0	0	0	0	0	0	0	0	0	0	0	0	0	0	0	0	0	0	0	0
EX_selni[fe]	0	0	0	0	0	0	0	0	0	0	0	0	0	0	0	0	0	0	0	0	0	0	0	0	0	0	0	0	0	0	0	0	0	0	0	0	0	0	0	0	0	0	0	0	0	0	0	0	0
EX_ser_D[fe]	0	0	0	0	0	0	0	0	0	0	0	0	0	0	0	0	0	0	0	0	0	0	0	0	0	0	0	0	0	0	0	0	0	0	0	0	0	0	0	0	0	0	0	0	0	0	0	0	0
EX_ser_L[fe]	400.235	400.256	400.24	400.27	400.299	400.329	400.21	400.25	400.21	400.3	400.26	400.21	400.28	400.299	400.246	400.255	400.32	400.26	400.278	399.416	400.335	400.366	399.81	400.26	400.279	400.096	400.23	400.32	400.216	400.19	400.28	400.254	400.21	400.23	400.24	400.22	400.24	400.23	400.24	400.26	400.251	400.2	400.309	400.279	400.24	400.293	400.23	400.32	400.25
EX_sheme[fe]	9.44123e-05	0.00015181	0.000240272	0.000159778	9.31541e-05	0.000138583	8.52552e-05	3.82126e-05	4.81111e-06	1.36204e-05	0.000138015	2.08285e-05	0.00013305	0.000229152	0.000152202	0.000105844	0.000120361	8.17399e-05	4.24183e-05	0.000109178	5.68945e-05	6.1001e-05	0.000259814	4.47814e-05	0.000372513	9.46833e-05	2.93085e-05	0.000104131	3.68981e-05	4.00797e-05	0.000424315	6.24717e-05	6.55895e-05	0.000392315	0.00010225	0.000226807	2.55397e-05	1.94181e-05	2.19444e-05	0.000189581	8.45369e-05	1.48583e-05	0.00010258	0.00011448	0.000226862	0.000631509	0.00011129	5.7841e-05	0.000275325
EX_so3[fe]	3.33925	9.70655	8.17135	3.37585	8.54189	4.07728	6.97442	5.9502	0.155328	1.18959	14.5402	9.89712	7.89119	1.16064	3.73053	7.49736	10.2764	0.468453	0.899259	6.18102	4.00508	2.72885	0	7.19723	1.39691	3.68586	4.90917	9.53297	0	0.376379	2.02082	1.86153	1.30498	23.3298	5.8253	0.47341	3.5913	0	0.46283	12.0292	7.29697	0.239859	0.506014	0.0831796	2.97649	0.440648	0.504148	1.41069	0.0525532
EX_so4[fe]	39.954	54.1308	51.1654	10.6218	48.7296	48.0942	49.5229	51.475	8.01114	43.8052	49.3889	54.8511	43.7177	21.5113	69.0427	11.435	43.0365	57.6149	57.6121	49.3633	90.2878	180.177	53.6119	81.2477	34.8844	37.123	53.6927	58.293	54.1047	26.604	53.9488	44.3672	45.4954	44.0976	53.2253	55.2357	54.9261	52.6531	28.7532	51.5292	41.5723	18.878	46.5565	46.1317	56.1438	44.1035	28.5353	49.8501	51.8629
EX_spmd[fe]	1.8702	5.07969	2.82387	0.489209	1.90821	2.79413	0.842592	1.62537	34.2103	4.51846	1.30309	4.2136	0.892016	0.857585	10.0662	1.12279	4.62548	2.98964	2.23788	6.01371	4.20915	8.45323	0.910021	5.08962	3.02802	2.48255	2.43306	8.15701	1.05355	10.7625	1.41785	1.40142	0.32875	5.92005	1.92611	1.72889	3.03181	1.42295	11.134	4.98446	3.2222	6.56763	8.13758	6.45948	3.52739	3.19798	21.7199	7.21952	3.52918
EX_srtn[fe]	0	0	0	0	0	0	0	0	0	0	0	0	0	0	0	0	0	0	0	0	0	0	0	0	0	0	0	0	0	0	0	0	0	0	0	0	0	0	0	0	0	0	0	0	0	0	0	0	0
EX_starch1200[fe]	0	0	0	0	0	0	0	0	0	0	0	0	0	0	0	0	0	0	0	0	0	0	0	0	0	0	0	0	0	0	0	0	0	0	0	0	0	0	0	0	0	0	0	0	0	0	0	0	0
EX_strch1[fe]	0	0	0	0	0	0	0	0	0	0	0	0	0	0	0	0	0	0	0	0	0	0	0	0	0	0	0	0	0	0	0	0	0	0	0	0	0	0	0	0	0	0	0	0	0	0	0	0	0
EX_strch2[fe]	33.037	33.037	33.037	33.037	33.037	33.037	33.037	33.037	33.037	33.037	33.037	33.037	33.037	33.037	33.037	33.037	33.037	33.037	33.037	33.037	33.037	33.037	33.037	33.037	33.037	33.037	33.037	33.037	33.037	33.037	33.037	33.037	33.037	33.037	33.037	33.037	33.037	33.037	33.037	33.037	33.037	33.037	33.037	33.037	33.037	33.037	33.037	33.037	33.037
EX_stys[fe]	0	0	0	0	0	0	0	0	0	0	0	0	0	0	0	0	0	0	0	0	0	0	0	0	0	0	0	0	0	0	0	0	0	0	0	0	0	0	0	0	0	0	0	0	0	0	0	0	0
EX_succ[fe]	397.287	398.777	399.938	400.214	399.406	399.516	399.064	399.919	400.101	395.043	399.185	400.21	400.208	399.499	400.241	398.803	400.074	382.101	398.885	400.2	391.011	393.582	399.061	399.425	387.223	391.267	399.557	394.433	399.325	400.19	399.598	398.734	400.22	398.916	397.242	399.572	398.703	400.033	399.853	394.429	399.842	399.822	399.816	399.371	398.107	399.362	395.602	397.576	399.792
EX_sucr[fe]	0	0	0	0	0	0	0	0	0	0	0	0	0	0	0	0	0	0	0	0	0	0	0	0	0	0	0	0	0	0	0	0	0	0	0	0	0	0	0	0	0	0	0	0	0	0	0	0	0
EX_sulfac[fe]	0	0	0	0	0	0	0	0	0	0	0	0	0	0	0	0	0	0	0	0	0	0	0	0	0	0	0	0	0	0	0	0	0	0	0	0	0	0	0	0	0	0	0	0	0	0	0	0	0
EX_taur[fe]	0	0	0	0	0	0	0	0	0	0	0	0	0	0	0	0	0	0	0	0	0	0	0	0	0	0	0	0	0	0	0	0	0	0	0	0	0	0	0	0	0	0	0	0	0	0	0	0	0
EX_tchola[fe]	0	0	0	0	0	0	0	0	0	0	0	0	0	0	0	0	0	0	0	0	0	0	0	0	0	0	0	0	0	0	0	0	0	0	0	0	0	0	0	0	0	0	0	0	0	0	0	0	0
EX_tdchola[fe]	0	0	0	0	0	0	0	0	0	0	0	0	0	0	0	0	0	0	0	0	0	0	0	0	0	0	0	0	0	0	0	0	0	0	0	0	0	0	0	0	0	0	0	0	0	0	0	0	0
EX_tet[fe]	0	0	0	0	0	0	0	0	0	0	0	0	0	0	0	0	0	0	0	0	0	0	0	0	0	0	0	0	0	0	0	0	0	0	0	0	0	0	0	0	0	0	0	0	0	0	0	0	0
EX_thf[fe]	0.107919	0.847165	0.103809	0.227912	0.127405	0.338218	0.0857004	0.752447	0.71757	0.462548	0.0860744	0	0.12763	3.64361	15.3347	1.11305	0.366275	0.946901	0.198413	0	37.2665	114.86	0.0850328	28.9489	0.0915828	0.487836	0	0.260078	0.205695	0	0	0.0785752	0.209228	0.171943	0.614746	0	0.115332	0	0.397358	0.345923	1.02861	0	0.870289	0.0831796	0	0.378873	0.280078	0.806193	0.785958
EX_thm[fe]	113.12	110.433	109.354	30.4714	95.9837	103.996	86.8279	98.4956	28.0731	87.3952	89.2195	100.003	100.49	54.2266	111.34	43.569	99.9846	115.798	105.95	114.095	117.183	124.799	117.696	105.542	100.966	102.684	94.6717	122.286	118.353	76.6027	111.951	80.3574	78.7348	132.867	104.152	106.9	92.6205	95.2325	78.7518	122.866	87.6769	68.8769	86.9499	87.0586	130.351	90.15	78.5335	99.8484	106.903
EX_thr_L[fe]	399.028	397.47	397.801	399.038	399.168	399.013	399.42	399.237	400.016	399.86	398.124	394.311	399.657	399.59	398.503	399.564	397.356	400.171	400.009	399.111	399.666	399.685	399.576	398.278	398.528	399.036	398.857	399.624	398.571	399.945	399.046	399.493	399.571	398.242	398.53	399.598	399.009	400.164	400.112	396.851	398.084	397.813	397.746	398.546	399.249	400.021	400.186	400.037	399.65
EX_thymd[fe]	322.141	338.534	326.265	353.955	336.334	328.32	362.826	375.47	251.735	334.794	328.427	321.078	371.026	346.97	370.808	352.765	317.415	336.767	354.857	307.928	340.195	362.622	346.986	357.637	324.094	235.934	349.613	329.281	340.141	389.147	349.063	373.438	379.404	307.709	329.9	347.756	365.262	381.233	384.019	346.083	344.144	374.257	332.928	334.928	330.467	372.216	351.927	351.018	356.772
EX_tma[fe]	41.251	33.8214	21.8136	7.41544	28.1099	32.8265	6.85302	26.6303	41.7842	20.1959	15.5692	26.4216	24.6246	8.21562	48.4701	29.7089	41.4391	42.0251	19.1525	41.251	78.9168	181.91	38.3918	51.0706	41.3426	41.3278	14.8004	41.251	41.4567	35.4164	31.6956	13.285	5.45406	41.4229	34.6775	38.0782	11.1362	9.26314	41.4119	41.5969	27.4641	16.0711	30.2406	29.4682	41.251	12.9535	41.4691	41.465	28.4317
EX_tmao[fe]	24.1081	25.1597	16.5303	5.04199	21.5352	18.8844	6.85302	26.6303	41.7842	18.1312	15.5692	16.5245	19.3901	8.21562	30.7992	29.7089	36.5359	42.0251	12.2968	41.251	41.2401	32.5414	19.9037	17.5843	21.721	41.3278	10.5641	41.251	41.4567	33.2297	23.3965	11.835	5.17012	41.4229	17.0694	38.0782	7.46594	6.62418	38.0877	41.5969	12.3217	16.0711	29.0514	29.3019	41.251	12.9535	41.4691	41.465	27.6245
EX_tre[fe]	0	0	0	0	0	0	0	0	0	0	0	0	0	0	0	0	0	0	0	0	0	0	0	0	0	0	0	0	0	0	0	0	0	0	0	0	0	0	0	0	0	0	0	0	0	0	0	0	0
EX_trp_L[fe]	238.789	207.487	204.171	206.288	192.093	207.376	173.507	186.837	86.6553	179.681	189.133	187.717	207.5	204.678	207.565	216.199	196.473	211.236	200.616	219.896	217.754	261.355	229.705	212.614	222.309	224.249	192.612	224.591	221.226	200.832	226.876	159.484	159.427	237.963	200.56	201.269	186.692	187.255	204.326	224.538	178.473	187.349	192.054	188.965	232.04	201.335	217.305	215.497	204.577
EX_trypta[fe]	1.97838	6.11137	3.03188	0.71732	2.03589	3.13263	0.928403	2.37791	34.9287	5.12769	1.55149	4.21397	1.08867	4.63257	25.4015	2.23609	5.11414	3.93685	2.43656	6.01407	42.0391	170.975	0.995427	34.0387	3.37489	2.97068	2.43315	8.61518	1.46509	10.7628	1.41832	1.48008	0.53807	6.09287	2.54115	1.72917	3.14731	1.47978	11.5317	5.33078	4.25115	6.56799	9.00826	6.54299	3.52781	3.57696	22.0006	8.1007	4.31532
EX_tsul[fe]	84.0976	20.9504	32.1864	9.38023	12.7485	36.7642	6.97442	5.9502	20.2977	1.71697	14.5402	9.89712	13.0669	1.16064	3.73053	7.49736	10.3785	10.2488	6.73005	6.18102	4.00508	2.72885	48.4062	7.43472	62.3392	7.82955	6.05931	23.0797	0	3.88931	18.7932	1.86153	1.30498	23.3298	16.9933	0.47341	3.5913	8.4281	4.01	27.2197	14.1138	0.239859	0.506014	0.0831796	3.00813	0.440648	2.87086	4.47313	0.0525532
EX_ttdca[fe]	90.9991	101.003	91.9749	79.267	85.4156	87.4589	78.7911	102.62	135.883	90.3376	79.2104	85.2754	83.093	74.3082	106.06	93.8453	101.761	111.902	84.7831	107.288	105.26	112.708	90.8234	96.7283	86.9324	119.154	85.5656	100.528	152.732	111.649	93.4383	85.2538	79.4037	126.192	84.4789	111.249	83.3749	82.4762	117.048	125.241	83.0223	90.7441	98.3402	99.1064	163.895	63.5272	142.564	128.646	91.4605
EX_tym[fe]	1.97838	6.11137	3.03188	0.71732	2.03589	3.13263	0.928403	2.37791	34.9287	5.12769	1.55145	4.21397	1.08867	4.63257	25.4015	2.23609	5.11414	3.93685	2.43656	6.01407	42.0391	170.975	0.995427	34.0387	3.37489	2.97068	2.43315	8.61518	1.46509	10.7628	1.41832	1.48008	0.53807	6.09287	2.54115	1.72917	3.14731	1.47978	11.5317	5.33078	4.25115	6.56799	9.00826	6.54299	3.52781	3.57696	22.0006	8.1007	4.31532
EX_tyr_L[fe]	248.757	171.533	165.618	315.818	174.895	184.917	114.84	147.314	193.682	220.043	135.394	90.5048	236.858	308.595	109.015	325.761	213.349	141.247	103.268	188.271	193.975	266.341	186.202	168.283	253.092	271.395	108.873	159.665	171.166	73.0737	175.831	164.853	139.416	249.111	138.825	127.709	75.7755	37.2535	77.59	217.48	219.73	49.1463	199.245	201.534	198.679	214.308	130.63	127.585	175.833
EX_uchol[fe]	0	0	0	0	0	0	0	0	0	0	2.44249e-15	0	0	0	0	0	0	0	0	0	0	0	0	0	0	0	0	0	0	0	0	0	0	0	0	0	0	0	0	0	0	0	0	0	0	0	0	0	1.81521e-14
EX_ura[fe]	15.6971	23.8349	9.51696	2.74244	26.5207	19.6139	7.12406	10.6115	0.368786	35.7128	38.5225	2.88978	8.39699	2.98869	6.5129	21.5022	33.2551	27.4469	18.0733	57.0953	24.7506	19.743	32.4692	33.889	29.7248	133.256	29.5036	20.055	35.7316	10.1924	70.5195	5.0895	1.11475	19.2601	21.5222	36.2869	19.5	6.84923	12.5243	33.7389	18.2526	16.9744	59.6457	55.8225	48.8175	23.1146	37.5119	36.0986	27.3151
EX_urea[fe]	332.43	345.42	331.35	301.117	347.517	339.43	352.47	371.447	193.307	353.2	307.465	339.788	371.252	300.288	368.742	294.936	328.047	332.82	378.431	315.254	346.123	360.389	354.65	365	306.059	251.192	355.953	353.896	318.24	389.699	339.709	369.01	373.514	314.196	341.409	347.96	371.279	382.4	387.857	344.193	345.459	370.616	326.528	329.927	341.665	360.319	351.576	357.955	368.493
EX_uri[fe]	326.427	353.932	368.818	370.928	335.402	330.302	371.147	378.506	202.714	327.842	337.941	340.885	372.449	360.751	376.343	357.635	312.64	314.831	350.627	274.144	328.953	353.895	337.227	352.232	322.432	206.733	337.917	324.281	338.18	387.123	302.916	375.081	382.797	303.865	323.982	348.151	367.991	385.993	383.34	336.765	338.652	373.696	329.623	331.744	327.455	369.788	356.737	354.24	354.851
EX_val_L[fe]	392.919	395.412	395.863	383.771	390.482	396.555	388.252	394.899	196.839	399.391	374.461	387.378	385.1	377.769	386	385.462	395.59	390.346	398.382	382.17	395.876	394.969	389.254	395.84	379.909	397.86	398.087	386.666	396.371	396.262	380.927	399.004	398.947	351.856	387.006	390.899	398.422	398.945	398.011	392.041	396.94	396.981	390.964	390.95	396.97	398.246	399.777	398.963	399.19
EX_xan[fe]	0	0	0	0	0	0	0	0	0	0	0	0	0	0	0	0	0	0	0	0	0	0	0	0	0	0	0	0	0	0	0	0	0	0	0	0	0	0	0	0	0	0	0	0	0	0	0	0	0
EX_xtsn[fe]	0	0.162373	0	0	0.0687028	0	0	0.170546	0.155328	0.0416106	0	0	0	0	1.39438	0.0373261	0.29023	0	0.145609	0.216948	0.132926	6.41517	0	0.80747	0	0	0.258602	0.947793	0	0.376379	0.132499	0.490028	0.0847104	0	0	0.0486175	0.0363331	0.664741	0.699245	0.261942	0	2.89323	5.74416	4.91304	0.134922	0.342986	0.504148	0.763855	0.0838298
EX_xyl_D[fe]	0	0	0	0	0	0	0	0	0	0	0	0	0	0	0	0	0	0	0	0	0	0	0	0	0	0	0	0	0	0	0	0	0	0	0	0	0	0	0	0	0	0	0	0	0	0	0	0	0
EX_xylan[fe]	0	0	0	0	0	0	0	0	0	0	0	0	0	0	0	0	0	0	0	0	0	0	0	0	0	0	0	0	0	0	0	0	0	0	0	0	0	0	0	0	0	0	0	0	0	0	0	0	0
EX_xyluglc[fe]	0	0	0	0	0	0	0	0	0	0	0	0	0	0	0	0	0	0	0	0	0	0	0	0	0	0	0	0	0	0	0	0	0	0	0	0	0	0	0	0	0	0	0	0	0	0	0	0	0
EX_zn2[fe]	0.00768527	0.00696559	0.00674881	0.00421532	0.0073166	0.00725457	0.0068847	0.00707278	0.00558842	0.00755456	0.00695251	0.00684239	0.00609172	0.00441532	0.00683635	0.0048252	0.00734885	0.00770362	0.00712678	0.00747758	0.00763166	0.00763191	0.00723356	0.00710445	0.00702607	0.00807431	0.00696093	0.00753141	0.00720553	0.00671571	0.00697664	0.00711415	0.00696799	0.0077645	0.0072313	0.00718623	0.00681216	0.00665132	0.00682124	0.00722392	0.00719306	0.00654693	0.007179	0.007241	0.00769232	0.00626003	0.0071408	0.00715671	0.00693615
[truncated: 34 more columns]

## Sheet: Table S4
Table S4. Net maximal production rates of 409 exchanged metabolites calculated with 83 community metabolic models using a high protein diet.
Exchanged Metabolite	TF26	TF86	TF83	TF72	TF64	TF66	TF57	TF51	TF27	TF74	TF62	TF60	TF78	TF13	TF20	TF39	TF88	TF32	TF12	TF36	TF34	TF14	TF44	TF29	TF5	TF75	TF59	TF63	TF37	TF23	TF61	TF38	TF30	TF69	TF76	TF24	TF21	TF54	TF33	TF3	TF73	TF28	TF8	TF9	TF4	TF53	TF10	TF52	TF87
EX_12dgr180[fe]	0.000744617	0.00028187	0.000175618	7.62737e-05	0.000714822	0.000471365	3.40901e-05	5.56145e-06	1.4096e-05	0.000788412	0.000176564	0.000652634	0.000512449	0.000328359	0.000499172	0.000688623	0.000425349	0.000834327	0.000897477	0.000719814	0.000856452	0.000478355	0.000692003	0.000238147	0.000632241	0.000788027	0.000143529	0.00140989	0.000319289	8.66021e-05	0.000416356	5.23625e-05	0	0.00192991	0.000854055	0.000461794	0.000257241	8.10028e-05	0.000122877	0.000273833	0.000670656	1.59249e-06	0.000138296	0.000197814	0.000680215	0.00013273	0.00014923	0.000272481	0.000429271
EX_12dhchol[fe]	0	0	0	0	0	0	0	0	0	0	0	0	0	0	0	0	0	0	0	0	0	0	0	0	0	0	0	1.77858e-13	0	0	0	0	0	0	0	0	0	0	0	0	0	0	0	0	0	0	0	0	0
EX_12ppd_S[fe]	1.87047	4.75532	2.82426	0.489407	1.77108	2.79441	0.842702	1.62546	33.9004	4.43548	1.30327	4.21397	0.892223	0.857842	7.27801	1.04839	4.04531	2.98994	2.09254	5.86277	3.88216	3.8923	0.910394	3.47487	3.02856	2.48285	1.91595	6.26195	1.05371	10.01	1.15332	0.421452	0.159421	5.92093	1.92641	1.63193	2.95931	1.42302	10.2087	4.46098	3.22254	1.72095	7.61193	6.45981	3.25797	2.60389	20.7122	6.10021	3.46681
EX_13ppd[fe]	1.87047	5.50542	3.20949	0.54299	1.83978	2.88396	0.842702	1.87628	36.4682	4.5087	1.38934	4.61323	1.01985	1.41288	7.27801	1.55026	4.04531	6.74397	2.47936	6.52926	4.07655	4.39663	0.910394	3.70486	3.60964	2.48285	2.42315	6.89715	1.12894	11.27	1.24499	0.500027	0.219228	5.92093	1.92641	1.63193	3.23264	1.47978	11.3508	4.97486	3.31089	1.86887	7.90537	7.12843	3.51781	2.60389	21.1904	7.92133	3.51936
EX_15dap[fe]	137.616	57.8745	57.5447	16.1755	37.2288	58.2839	26.0909	42.4441	77.2581	24.1472	52.4754	27.9108	32.9863	12.7676	35.3185	39.0371	57.5632	59.4196	31.1581	97.4933	48.2568	35.2702	84.8271	40.1535	87.4967	84.3842	36.4387	76.3438	81.1128	40.4048	92.0159	14.1179	6.73414	124.665	37.1125	49.9638	11.6466	15.7638	44.8247	84.7125	37.5718	26.5137	34.6693	33.4399	101.497	17.6648	70.8012	56.2896	29.3466
EX_26dap_M[fe]	256.539	301.658	293.518	352.005	258.643	255.677	289.182	283.166	290.05	220.183	313.982	307.66	301.74	355.011	354.105	357.002	221.814	294.506	325.246	289.703	290.139	333.239	304.648	314.177	271.858	271.162	310.418	307.478	344.902	396.47	323.771	222.432	237.454	260.088	282.984	330.749	346.654	377.211	393.61	297.05	213.552	384.451	274.555	266.079	325.678	227.354	376.921	367.76	271.242
EX_2ddglcn[fe]	24.216	24.835	16.5303	4.90124	15.2927	19.0435	5.78322	26.1187	48.0763	18.048	9.08287	16.5245	11.4301	3.41137	33.4282	22.0549	36.0676	43.573	12.0784	40.995	37.6452	42.7177	19.9037	18.3993	21.721	49.2196	10.0469	31.2898	79.8634	32.4769	23.1315	10.8549	5.0007	69.0079	17.542	37.5562	7.39327	5.95944	37.1621	52.5919	12.3217	12.9381	23.5652	24.3888	90.8799	12.0264	65.1015	47.7014	27.647
EX_2dmmq8[fe]	1.2885e-05	1.72594e-05	3.72369e-06	0.00010072	7.2904e-05	4.12648e-05	8.84765e-05	3.04452e-05	3.46123e-06	9.39177e-06	0.000198664	1.54513e-06	0.000136434	0.000194534	3.43453e-06	0.000103641	7.68677e-05	6.42091e-05	1.20038e-05	0.000153538	2.94105e-05	4.80417e-05	1.48845e-05	3.27468e-06	2.45147e-05	1.96052e-05	5.57549e-06	8.67456e-05	1.57821e-05	1.71097e-06	8.07266e-05	1.36103e-06	1.97707e-06	0.000374055	8.93311e-05	6.9684e-05	1.16234e-05	0	1.4979e-06	3.46193e-05	3.11025e-06	1.48583e-05	6.47211e-05	6.34419e-05	2.29754e-06	0.000604932	7.22657e-06	1.48726e-05	0.00026655
EX_2hyoxplac[fe]	75.8441	103.171	99.4398	19.8018	94.4743	93.8515	95.1213	99.4166	15.0803	84.1983	96.2816	103.865	83.5705	37.9875	111.901	22.6643	85.4784	107.606	108.497	97.52	100.534	88.8729	103.424	105.05	66.0592	74.4707	104.281	109.445	106.439	111.965	105.443	86.6277	87.4503	89.2062	102.394	105.921	103.218	104.254	113.354	99.6655	80.6073	103.226	91.2991	90.146	107.674	86.7726	116.792	114.213	99.1168
EX_2mbut[fe]	1.87047	4.75532	2.82426	0.489407	1.77108	2.79441	0.842702	1.45491	33.9004	4.43548	1.30327	4.21397	0.892223	0.857842	7.27801	1.04839	4.04531	2.98994	2.01973	5.72147	3.88216	1.65779	0.910394	3.47487	3.02856	2.48285	1.91595	6.26195	1.05371	10.01	1.15332	0.421452	0.159421	5.92093	1.92641	1.63193	2.95931	0.758276	9.97226	4.46098	3.22254	1.25124	2.20663	1.54677	3.25797	2.52211	20.7122	5.89616	3.41426
EX_2obut[fe]	258.227	315.571	341.865	361.039	234.581	250.23	283.309	283.744	292.423	193.247	270.056	327.553	298.94	368.829	342.548	333.048	223.579	291.64	329.198	259.247	273.874	316.82	290.092	297.239	252.167	172.016	303.57	303.48	313.046	385.004	309.571	224.646	245.37	233.875	276.951	295.282	333.929	375.604	380.12	275.167	212.481	368.186	224.429	219.06	293.51	356.736	354.99	337.686	312.683
EX_2omfuc[fe]	0	0	0	0	0	0	0	0	0	0	0	0	0	0	0	0	0	0	0	0	0	0	0	0	0	0	0	0	0	0	0	0	0	0	0	0	0	0	0	0	0	0	0	0	0	0	0	0	0
EX_2omxyl[fe]	0	0	0	0	0	0	0	0	0	0	0	0	0	0	0	0	0	0	0	0	0	0	0	0	0	0	0	0	0	0	0	0	0	0	0	0	0	0	0	0	0	0	0	0	0	0	0	0	0
EX_34dhpha[fe]	0	0	0	0	0	0	0	0	0	0	0	0	0	0	0	0	0	0	0	0	0	0	0	0	0	0	0	0	0	0	0	0	0	0	0	0	0	0	0	0	0	0	0	0	0	0	0	0	0
EX_34dhphe[fe]	0	0	0	0	0	0	0	0	0	0	0	0	0	0	0	0	0	0	0	0	0	0	0	0	0	0	0	0	0	0	0	0	0	0	0	0	0	0	0	0	0	0	0	0	0	0	0	0	0
EX_3ddlhept[fe]	0	0	0	0	0	0	0	0	0	0	0	0	0	0	0	0	0	0	0	0	0	0	0	0	0	0	0	0	0	0	0	0	0	0	0	0	0	0	0	0	0	0	0	0	0	0	0	0	0
EX_3dhcdchol[fe]	0	0	0	0	0	0	0	0	0	0	0	0	0	0	0	0	0	0	0	0	0	0	0	0	0	0	0	0	0	0	0	0	0	0	0	0	0	0	0	0	0	0	0	0	0	0	0	0	0
EX_3dhchol[fe]	0	0	0	0	0	0	0	0	0	0	0	0	0	0	0	0	0	0	0	0	0	0	0	0	0	0	0	0	0	0	0	0	0	0	0	0	0	0	0	0	0	0	0	0	0	0	0	0	0
EX_3hcinnm[fe]	0	0	0	0	0	0	0	0	0	0	0	0	0	0	0	0	0	0	0	0	0	0	0	0	0	0	0	0	0	0	0	0	0	0	0	0	0	0	0	0	0	0	0	0	0	0	0	0	0
EX_3hphac[fe]	0	0	0	0	0	0	0	0	0	0	0	0	0	0	0	0	0	0	0	0	0	0	0	0	0	0	0	0	0	0	0	0	0	0	0	0	0	0	0	0	0	0	0	0	0	0	0	0	0
EX_3hpppn[fe]	0	0	0	0	0	0	0	0	0	0	0	0	0	0	0	0	0	0	0	0	0	0	0	0	0	0	0	0	0	0	0	0	0	0	0	0	0	0	0	0	0	0	0	0	0	0	0	0	0
EX_3mop[fe]	225.89	114.845	94.4715	57.9771	149.116	151.532	93.2567	136.012	186.673	184.313	78.9231	60.5805	110.285	37.0915	82.8036	69.4252	168.924	120.172	89.6979	147.913	169.869	247.212	159.854	139.275	155.024	166.516	90.8395	128.596	117.721	44.5396	148.827	163.329	143.494	209.569	123.489	105.062	53.0496	26.9244	51.1489	160.278	192.705	29.8737	152.024	160.25	163.674	35.4731	78.9016	79.6204	87.4266
EX_4abut[fe]	133.75	257.543	253.467	42.1571	214.737	201.542	263.895	262.532	268.792	172.524	237.519	296.139	159.253	74.044	345.038	34.6256	178.973	268.218	301.455	210.919	252.927	306.968	227.439	270.38	147.357	133.691	273.23	259.586	283.315	381.556	239.555	217.082	235.498	191.973	246.371	289.161	325.209	362.78	375.667	241.544	166.348	369.877	214.367	209.926	280.018	188.815	340.074	326.466	244.11
EX_4abz[fe]	0	0	0	0	0	0	0	0	0	0	0	0	0	0	0	0	0	0	0	0	0	0	0	0	0	0	0	0	0	0	0	0	0	0	0	0	0	0	0	0	0	0	0	0	0	0	0	0	0
EX_4hbz[fe]	302.502	320.259	311.993	340.783	312.369	308.759	312.052	343.615	185.134	307.699	293.436	317.164	337.509	333.24	352.04	339.508	280.497	301.215	325.955	252.401	315.331	339.128	315.236	335.472	277.497	194.517	320.977	295.871	306.933	345.647	278.503	318.879	305.783	249.706	310.936	332.284	298.026	295.733	351.238	326.953	302.61	309.507	308.621	311.087	316.668	201.533	345.052	340.518	286.072
EX_4hoxpacd[fe]	0	0.162373	0	0	0.0687028	0	0	0.170546	0.155328	0.0416106	0.162149	0	0	0	1.39438	0.0373261	0.29023	0	0.145609	0.0756492	0.132926	4.27305	0	0.80747	0	0	0.258602	0.947793	0	0.376379	0.132499	0.490028	0.0847104	0	0	0.0486175	0.0363331	0.664741	0.699245	0.261942	0	2.89323	5.6633	4.91304	0.134922	0.261211	0.504148	0.763855	0.0838298
EX_4hphac[fe]	1.87047	4.75532	2.82426	0.489407	1.77108	2.79441	0.842702	1.45491	33.9004	4.43548	1.30327	4.21397	0.892223	0.857842	7.27801	1.04839	4.04531	2.98994	2.01973	5.86277	3.88216	3.8923	0.910394	3.47487	3.02856	2.48285	1.91595	6.26195	1.05371	10.01	1.15332	0.421452	0.159421	5.92093	1.92641	1.63193	2.95931	0.758276	9.97226	4.46098	3.22254	1.25124	2.28749	1.54677	3.25797	2.60389	20.7122	5.89616	3.41426
EX_4hpro_LT[fe]	0	0	0	0	0	0	0	0	0	0	0	0	0	0	0	0	0	0	0	0	0	0	0	0	0	0	0	0	0	0	0	0	0	0	0	0	0	0	0	0	0	0	0	0	0	0	0	0	0
EX_5aptn[fe]	1.87047	4.75532	2.82426	0.489407	1.77108	2.79441	0.842702	1.45491	33.9004	4.43548	1.30327	4.21397	0.892223	0.857842	7.27801	1.04839	4.04531	2.98994	2.01973	5.72147	3.88216	1.65779	0.910394	3.47487	3.02856	2.48285	1.91595	6.26195	1.05371	10.01	1.15332	0.421452	0.159421	5.92093	1.92641	1.63193	2.95931	0.758276	9.97226	4.46098	3.22254	1.25124	2.20663	1.54677	3.25797	2.52211	20.7122	5.89616	3.41426
EX_5htrp[fe]	0	0	0	0	0	0	0	0	0	0	0	0	0	0	0	0	0	0	0	0	0	0	0	0	0	0	0	0	0	0	0	0	0	0	0	0	0	0	0	0	0	0	0	0	0	0	0	0	0
EX_5mta[fe]	1.87046	5.08003	2.82426	0.489405	1.90847	2.79439	0.842698	1.62545	34.2109	4.51868	1.30326	4.21395	0.892219	0.857838	10.0666	1.12304	4.62572	2.98993	2.23813	6.01403	4.20944	8.45345	0.910394	5.08972	3.02855	2.48284	2.43312	8.15743	1.0537	10.7627	1.41832	1.40146	0.328842	5.9209	1.9264	1.72916	3.03196	1.423	11.1342	4.98482	3.22252	6.56775	8.13777	6.45968	3.52779	3.19808	21.7204	7.21974	3.52934
EX_5mthf[fe]	0.107919	0.847165	0.103809	0.227912	0.127405	0.338218	0.0857004	0.752447	0.71757	0.462548	0.0860744	0	0.12763	3.64361	15.3347	1.11305	0.366275	0.946901	0.198413	0	37.2665	123.564	0.0850328	28.9489	0.0915828	0.487836	0	0.260078	0.205695	0	0	0.0785752	0.209228	0.171943	0.614746	0	0.115332	0	0.397358	0.345923	1.02861	0	0.870289	0.0831796	0	0.378873	0.280078	0.806193	0.785958
EX_7dhcdchol[fe]	0	0	0	0	0	0	0	0	0	0	0	0	0	0	0	0	0	0	0	0	0	0	0	0	0	0	0	0	0	0	0	0	0	0	0	0	0	0	0	0	0	0	0	0	0	0	0	0	0
EX_7ocholate[fe]	0	0	0	0	0	0	0	0	0	0	0	0	0	0	0	0	0	0	0	0	0	0	0	0	0	0	0	0	0	0	0	0	0	0	0	0	0	0	0	0	0	0	0	0	0	0	0	0	0
EX_C02528[fe]	0	0	0	0	0	0	0	0	0	0	0	0	0	0	0	0	0	0	0	0	0	0	0	0	0	0	0	0	0	0	0	0	0	0	0	0	0	0	0	0	0	0	0	0	0	0	0	0	0
EX_Cit_Mg[fe]	0	0	0	0	0	0	0	0	0	0	0	0	0	0	0	0	0	0	0	0	0	0	0	0	0	0	0	0	0	0	0	0	0	0	0	0	0	0	0	0	0	0	0	0	0	0	0	0	0
EX_HC00319[fe]	0	0	0	0	0	0	0	0	0	0	0	0	0	0	0	0	0	0	0	0	0	0	0	0	0	0	0	0	0	0	0	0	0	0	0	0	0	0	0	0	0	0	0	0	0	0	0	0	0
EX_HC02191[fe]	0	0	0	0	0	0	0	0	0	0	0	0	0	0	0	0	0	0	0	0	0	0	0	0	0	0	0	0	0	0	0	0	0	0	0	0	0	0	0	0	0	0	0	0	0	0	0	0	0
EX_HC02194[fe]	0	0	0	0	0	0	0	0	0	0	0	0	0	0	0	0	0	0	0	0	0	0	0	0	0	0	0	0	0	0	0	0	0	0	0	0	0	0	0	0	0	0	0	0	0	0	0	0	0
EX_Lcyst[fe]	0	0	0	0	0	0	0	0	0	0	0	0	0	0	0	0	0	0	0	0	0	0	0	0	0	0	0	0	0	0	0	0	0	0	0	0	0	0	0	0	0	0	0	0	0	0	0	0	0
EX_Lcystin[fe]	45.5352	45.9306	45.5852	41.2616	45.5341	45.5789	45.5327	45.579	45.8122	45.7667	45.5325	45.5313	45.6363	19.197	50.4915	40.5491	45.6288	45.9189	45.6311	45.5333	64.383	68.7727	45.5772	58.7942	45.5826	45.5727	45.5324	45.5325	45.6368	33.6807	45.5352	45.5744	45.6392	45.6212	45.6039	45.5331	45.5893	25.5481	40.5883	45.7084	46.0508	12.4264	45.5349	45.5767	45.5343	28.7699	45.6417	45.6393	45.8571
EX_Lkynr[fe]	0	0	0	0	0	0	0	0	0	0	0	0	0	0	0	0	0	0	0	0	0	0	0	0	0	0	0	0	0	0	0	0	0	0	0	0	0	0	0	0	0	0	0	0	0	0	0	0	0
EX_M03134[fe]	1.87047	4.75532	2.82426	0.489407	1.77108	2.79441	0.842702	1.45491	20.2977	1.71697	1.30327	4.21397	0.892223	0.857842	3.73053	1.04839	4.04531	2.98994	2.01973	5.72147	3.88216	1.65779	0.910394	3.47487	3.02856	2.48285	1.91595	6.26195	1.05371	3.88931	1.15332	0.421452	0.159421	5.92093	1.92641	0.47341	2.95931	0.758276	4.01	4.46098	3.22254	0.239859	0.728592	0.385898	3.00813	2.52211	2.87086	4.47313	0.0525532
EX_Ser_Thr[fe]	0	0	0	0	0	0	0	0	0	0	0	0	0	0	0	0	0	0	0	0	0	0	0	0	0	0	0	0	0	0	0	0	0	0	0	0	0	0	0	0	0	0	0	0	0	0	0	0	0
EX_T_antigen[fe]	0	0	0	0	0	0	0	0	0	0	0	0	0	0	0	0	0	0	0	0	0	0	0	0	0	0	0	0	0	0	0	0	0	0	0	0	0	0	0	0	0	0	0	0	0	0	0	0	0
EX_Tn_antigen[fe]	0	0	0	0	0	0	0	0	0	0	0	0	0	0	0	0	0	0	0	0	0	0	0	0	0	0	0	0	0	0	0	0	0	0	0	0	0	0	0	0	0	0	0	0	0	0	0	0	0
EX_Tyr_ggn[fe]	0	0	0	0	0	0	0	0	0	0	0	0	0	0	0	0	0	0	0	0	0	0	0	0	0	0	0	0	0	0	0	0	0	0	0	0	0	0	0	0	0	0	0	0	0	0	0	0	0
EX_ac[fe]	387.001	364.287	341.683	397.035	395.701	391.718	389.516	388.59	397.003	398.32	384.188	358.228	398.741	397.383	391.534	400.255	384.215	400.26	390.588	399.285	398.23	398.29	393.582	386.985	385.33	393.871	390.017	389.359	394.61	400.19	395.033	394.891	394.871	399.896	394.415	397.497	391.688	394.561	400.004	388.399	387.233	391.823	399.662	399.382	391.642	399.993	389.557	394.608	398.41
EX_acac[fe]	155.829	55.3695	54.1876	16.7521	48.7345	69.2724	13.666	32.4903	80.5334	43.0071	28.7301	45.6709	39.5248	18.2281	58.7765	48.8298	59.0303	82.0466	45.4246	68.749	103.522	181.841	86.1127	58.6528	100.57	78.045	21.284	97.3504	88.8954	40.889	49.9679	15.3037	6.74414	148.147	58.7316	46.5555	18.8818	16.7927	46.7215	88.8476	46.7593	25.9621	27.7859	30.0737	109.418	17.0288	73.526	62.5738	40.5055
EX_acald[fe]	385.13	363.406	341.111	395.141	389.106	390.505	378.378	384.808	397.003	398.247	359.834	358.228	390.604	386.816	378.589	390.999	383.756	399.792	390.588	386.267	390.948	391.834	385.093	385.546	368.514	393.326	390.017	380.086	367.649	397.12	386.122	394.813	394.761	370.736	394.415	388.682	391.688	393.943	398.56	388.399	370.299	391.823	399.359	398.996	389.8	385.69	389.557	394.608	398.41
EX_acerA[fe]	0	0	0	0	0	0	0	0	0	0	0	0	0	0	0	0	0	0	0	0	0	0	0	0	0	0	0	0	0	0	0	0	0	0	0	0	0	0	0	0	0	0	0	0	0	0	0	0	0
EX_acgal[fe]	0	0	0	0	0	0	0	0	0	0	0	0	0	0	0	0	0	0	0	0	0	0	0	0	0	0	0	0	0	0	0	0	0	0	0	0	0	0	0	0	0	0	0	0	0	0	0	0	0
EX_acgalglcur[fe]	0	0	0	0	0	0	0	0	0	0	0	0	0	0	0	0	0	0	0	0	0	0	0	0	0	0	0	0	0	0	0	0	0	0	0	0	0	0	0	0	0	0	0	0	0	0	0	0	0
EX_acgalidour2s[fe]	0	0	0	0	0	0	0	0	0	0	0	0	0	0	0	0	0	0	0	0	0	0	0	0	0	0	0	0	0	0	0	0	0	0	0	0	0	0	0	0	0	0	0	0	0	0	0	0	0
EX_acgalidour[fe]	0	0	0	0	0	0	0	0	0	0	0	0	0	0	0	0	0	0	0	0	0	0	0	0	0	0	0	0	0	0	0	0	0	0	0	0	0	0	0	0	0	0	0	0	0	0	0	0	0
EX_acgam[fe]	302.052	305.739	285.342	72.0678	316.536	303.729	342.831	360.425	155.396	307.072	291.958	312.244	231.683	68.5634	337.77	50.2954	277.059	295.4	334	250.259	268.109	174.011	315.056	305.253	235.513	197.564	325.894	286.909	306.974	373.043	274.955	361.531	370.385	232.611	310.319	334.256	357.295	377.257	369.363	307.513	300.941	356.295	312.02	316.361	312.957	198.158	311.842	332.163	283.9
EX_acmana[fe]	102.052	215.703	206.399	326.724	194.267	171.072	252.632	232.25	6.12376	165.606	223.983	276.704	258.874	327.782	282.65	294.387	137.231	219.39	285.025	168.673	175.865	114.212	186.402	218.252	137.578	81.6908	258.98	218.848	202.89	342.089	192.588	201.642	227.489	106.255	227.345	250.956	315.649	353.487	333.378	168.915	143.262	343.741	182.482	177.92	182.323	175.078	261.867	270.46	215.594
EX_acnam[fe]	0	0	0	0	0	0	0	0	0	0	0	0	0	0	0	0	0	0	0	0	0	0	0	0	0	0	0	0	0	0	0	0	0	0	0	0	0	0	0	0	0	0	0	0	0	0	0	0	0
EX_actn_R[fe]	0.107919	0.793631	0.103809	0.227912	0.127405	0.586882	0.0857004	0.351092	0.53318	0.462548	0.0860744	0	0.12763	3.64361	15.3347	1.11305	0.30023	0.860497	0.271217	0.0756492	37.2665	165.395	0.0850328	28.9489	0.0915828	0.487836	0	0.260078	0.205695	0	0	0.0785752	0.209228	0.171943	0.614746	0	0.177999	0.664741	0.633774	0.345923	1.02861	3.37594	6.34647	4.99622	0	0.747746	0.280078	0.806196	0.838511
EX_adchac[fe]	0	0	0	0	0	0	0	0	0	0	0	0	0	0	0	0	0	0	0	0	0	0	0	0	0	0	0	0	0	0	0	0	0	0	0	0	0	0	0	0	0	0	0	0	0	0	0	0	0
EX_ade[fe]	189.848	166.918	164.479	156.975	155.219	168.08	140.981	156.211	89.9441	154.201	146.676	145.425	164.583	156.448	169.545	163.901	164.74	167.579	154.87	169.869	174.865	215.457	181.302	170.565	181.278	169.206	150.028	174.942	175.832	158.097	176.395	145.133	140.608	184.816	155.832	158.244	144.27	143.542	161.26	181.14	157.861	145.607	156.442	155.621	184.646	159.098	175.294	170.277	163.696
EX_adn[fe]	173.131	152.102	150.5	149.986	141.228	152.959	128.24	142.078	95.3798	139.939	133.551	132.181	150.567	148.639	153.517	156.503	149.674	152.232	140.871	154.724	158.716	197.064	165.591	155.384	167.06	155.066	136.519	159.338	159.161	142.647	161.974	131.953	127.997	168.706	141.97	143.732	130.935	129.827	145.504	165.069	143.59	131.308	142.01	141.236	167.603	145.381	158.301	154.077	148.927
EX_adocbl[fe]	0.107919	0	0	0	0.115925	0.131083	0.0857004	0.0902728	0	0.0732212	0.0860744	0	0	0	0.193164	0.195175	0.129273	0	0	0	0.116616	0.192368	0	0.192896	0	0.151375	0	0.13251	0	0	0	0	0	0	0.159072	0	0	0	0.129552	0	0	0	0.145537	0	0	0.119194	0.0620156	0.157847	0.117207
EX_ahcys[fe]	0.107919	0	0	0	0.127405	0.248664	0.0857004	0.0902728	0	0.0732212	0.0860744	0	0	0	5.41774	0.993741	0.234184	0	0	0	0.132926	18.3004	0	2.42991	0	0.411002	0	0.260078	0	0	0	0	0	0	0.47258	0	0	0	0.236415	0	0	0	0.364296	0	0	0.153549	0.0620156	0.462781	0.13766
EX_akg[fe]	9.24441	27.7483	37.7411	306.827	13.5129	14.7976	17.0826	10.7363	34.3955	18.2877	31.0323	26.1202	124.561	283.28	21.5279	298.854	18.9675	4.31889	5.21995	20.103	17.2281	37.1852	11.5851	18.0543	62.6955	8.26055	9.33113	21.2116	6.82408	12.6693	16.3015	7.05469	4.13417	48.7949	9.22553	11.1818	7.95993	2.55543	12.5883	33.9882	18.3066	17.8511	13.8567	11.1833	10.127	6.77504	33.246	12.3698	5.68702
EX_ala_D[fe]	273.912	260.399	268.597	62.2307	243.625	272.994	284.41	270.242	81.9852	192.91	263.943	304.007	188.047	95.4154	318.54	46.2676	236.631	325.801	308.677	251.255	256.13	192.435	276.856	252.291	223.154	183.608	302.304	292.585	321.09	365.467	264.9	231.331	246.308	249.817	295.309	292.286	329.21	374.322	367.127	271.984	204.78	371.143	228.355	223.926	281.893	358.425	344.755	330.09	313.311
EX_ala_L[fe]	314.186	330.873	358.712	366.816	271.713	298.814	307.453	293.564	293.12	234.513	294.831	359.158	320.856	383.263	358.594	357.372	269.84	364.848	361.052	326.719	325.597	353.051	320.741	311.562	314.504	237.296	336.385	368.052	334.542	389.471	330.329	242.744	254.871	314.946	326.045	307.161	344.595	384.599	387.642	299.671	250.816	372.2	239.903	234.992	312.673	364.865	364.896	356.11	328.295
EX_alaasp[fe]	0	0	0	0	0	0	0	0	0	0	0	0	0	0	0	0	0	0	0	0	0	0	0	0	0	0	0	0	0	0	0	0	0	0	0	0	0	0	0	0	0	0	0	0	0	0	0	0	0
EX_alagln[fe]	0	0	0	0	0	0	0	0	0	0	0	0	0	0	0	0	0	0	0	0	0	0	0	0	0	0	0	0	0	0	0	0	0	0	0	0	0	0	0	0	0	0	0	0	0	0	0	0	0
EX_alaglu[fe]	0	0	0	0	0	0	0	0	0	0	0	0	0	0	0	0	0	0	0	0	0	0	0	0	0	0	0	0	0	0	0	0	0	0	0	0	0	0	0	0	0	0	0	0	0	0	0	0	0
EX_alagly[fe]	0	0	0	0	0	0	0	0	0	0	0	0	0	0	0	0	0	0	0	0	0	0	0	0	0	0	0	0	0	0	0	0	0	0	0	0	0	0	0	0	0	0	0	0	0	0	0	0	0
EX_alahis[fe]	0	0	0	0	0	0	0	0	0	0	0	0	0	0	0	0	0	0	0	0	0	0	0	0	0	0	0	0	0	0	0	0	0	0	0	0	0	0	0	0	0	0	0	0	0	0	0	0	0
EX_alaleu[fe]	0	0	0	0	0	0	0	0	0	0	0	0	0	0	0	0	0	0	0	0	0	0	0	0	0	0	0	0	0	0	0	0	0	0	0	0	0	0	0	0	0	0	0	0	0	0	0	0	0
EX_alathr[fe]	0	0	0	0	0	0	0	0	0	0	0	0	0	0	0	0	0	0	0	0	0	0	0	0	0	0	0	0	0	0	0	0	0	0	0	0	0	0	0	0	0	0	0	0	0	0	0	0	0
EX_alchac[fe]	0	0	0	0	0	0	0	0	0	0	2.66454e-15	0	0	0	0	0	0	0	0	0	0	0	0	0	0	0	0	0	0	0	0	0	0	0	0	0	0	0	0	0	0	0	0	0	0	0	0	0	0
EX_alltn[fe]	0	0	0	0	0	0	0	0.170546	0	0	0	0	0	0	0	0	0	0	0.0728044	0	0	0	0	0	0	0	0	0	0	0	0	0	0	0	0	0	0	0.664741	0.236415	0	0	0.469717	5.32444	4.91304	0	0	0	0.204049	0.0525532
EX_amp[fe]	0	0	0	0	0	0	0	0	0	0	0	0	0	0	0	0	0	0	0	0	0	0	0	0	0	0	0	0	0	0	0	0	0	0	0	0	0	0	0	0	0	0	0	0	0	0	0	0	0
EX_amylopect900[fe]	0	0	0	0	0	0	0	0	0	0	0	0	0	0	0	0	0	0	0	0	0	0	0	0	0	0	0	0	0	0	0	0	0	0	0	0	0	0	0	0	0	0	0	0	0	0	0	0	0
EX_amylose300[fe]	0	0	0	0	0	0	0	0	0	0	0	0	0	0	0	0	0	0	0	0	0	0	0	0	0	0	0	0	0	0	0	0	0	0	0	0	0	0	0	0	0	0	0	0	0	0	0	0	0
EX_apio_D[fe]	0	0	0	0	0	0	0	0	0	0	0	0	0	0	0	0	0	0	0	0	0	0	0	0	0	0	0	0	0	0	0	0	0	0	0	0	0	0	0	0	0	0	0	0	0	0	0	0	0
EX_arab_D[fe]	0	0.0535205	7.44128e-06	8.64283e-07	1.16414e-06	1.57764e-06	0	0.571906	0.184342	1.25374e-06	1.50863e-06	7.71935e-06	2.33271e-06	1.08087e-05	0	9.75429e-06	0.066046	0.0863345	7.47283e-06	1.30189e-05	3.65661e-06	9.80318e-06	0	4.36266e-06	1.13251e-05	0	9.86004e-06	1.23983e-05	4.31203e-07	2.47888e-05	1.61952e-06	1.35992e-06	9.87719e-07	0	0	0	5.22213e-06	9.27441e-07	2.24502e-05	9.99253e-06	1.55385e-06	2.735e-06	5.62084e-06	1.3061e-05	4.95466e-06	0	9.2837e-06	0.204013	8.43873e-07
EX_arab_L[fe]	0	0	0	0	0	0	0	0	0	0	0	0	0	0	0	0	0	0	0	0	0	0	0	0	0	0	0	0	0	0	0	0	0	0	0	0	0	0	0	0	0	0	0	0	0	0	0	0	0
EX_arabinan101[fe]	0	0	0	0	0	0	0	0	0	0	0	0	0	0	0	0	0	0	0	0	0	0	0	0	0	0	0	0	0	0	0	0	0	0	0	0	0	0	0	0	0	0	0	0	0	0	0	0	0
EX_arabinogal[fe]	0	0	0	0	0	0	0	0	0	0	0	0	0	0	0	0	0	0	0	0	0	0	0	0	0	0	0	0	0	0	0	0	0	0	0	0	0	0	0	0	0	0	0	0	0	0	0	0	0
EX_arabinoxyl[fe]	0	0	0	0	0	0	0	0	0	0	0	0	0	0	0	0	0	0	0	0	0	0	0	0	0	0	0	0	0	0	0	0	0	0	0	0	0	0	0	0	0	0	0	0	0	0	0	0	0
EX_arabttr[fe]	0	0	0	0	0	0	0	0	0	0	0	0	0	0	0	0	0	0	0	0	0	0	0	0	0	0	0	0	0	0	0	0	0	0	0	0	0	0	0	0	0	0	0	0	0	0	0	0	0
EX_arbt[fe]	0	0	0	0	0	0	0	0	0	0	0	0	0	0	0	0	0	0	0	0	0	0	0	0	0	0	0	0	0	0	0	0	0	0	0	0	0	0	0	0	0	0	0	0	0	0	0	0	0
EX_arg_L[fe]	269.736	300.562	300.607	323.72	255.202	255.05	282.223	278.246	87.9842	215.957	279.098	326.496	307.869	331.279	352.562	331.212	213.268	312.611	346.626	286.856	296.187	334.834	307.568	303.724	269.113	198.571	306.634	342.868	295.635	347.366	316.359	222.75	237.208	294.209	291.227	316.862	337.52	340.376	349.211	282.83	212.281	343.146	225.809	221.525	312.959	199.795	350.207	348.498	258.769
EX_arsenb[fe]	0	0	0	0	0	0	0	0	0	0	0	0	0	0	0	0	0	0	0	0	0	0	0	0	0	0	0	0	0	0	0	0	0	0	0	0	0	0	0	0	0	0	0	0	0	0	0	0	0
EX_asn_L[fe]	385.285	364.047	341.617	384.356	386.72	384.329	378.353	384.795	194.323	396.724	359.792	357.976	378.936	367.77	391.529	386.396	365.5	391.846	390.564	382.438	395.021	394.639	392.388	386.903	385.164	393.627	390.004	378.523	393.217	400.088	387.205	394.871	394.758	352.523	384.09	388.671	390.813	394.45	399.999	384.695	387.217	388.902	390.987	390.859	391.619	247.358	389.439	393.904	332.103
EX_aso3[fe]	0	0	0	0	0	0	0	0	0	0	0	0	0	0	0	0	0	0	0	0	0	0	0	0	0	0	0	0	0	0	0	0	0	0	0	0	0	0	0	0	0	0	0	0	0	0	0	0	0
EX_aso4[fe]	0	0	0	0	0	0	0	0	0	0	0	0	0	0	0	0	0	0	0	0	0	0	0	0	0	0	0	0	0	0	0	0	0	0	0	0	0	0	0	0	0	0	0	0	0	0	0	0	0
EX_asp_L[fe]	395.03	389.723	391.496	395.141	391.396	395.039	388.986	393.969	278.142	398.891	373.67	379.404	392.006	391.62	383.078	391.026	388.725	399.17	399.245	386.191	387.557	385.336	391.696	390.678	382.067	396.009	395.321	389.9	394.329	396.743	389.348	397.35	398.073	370.564	394.414	391.269	395.98	399.612	398.333	388.231	392.875	389.4	397.815	398.273	395.421	396.994	399.664	398.178	398.199
EX_bglc[fe]	0	0	0	0	0	0	0	0	0	0	0	0	0	0	0	0	0	0	0	0	0	0	0	0	0	0	0	0	0	0	0	0	0	0	0	0	0	0	0	0	0	0	0	0	0	0	0	0	0
EX_bhb[fe]	22.2377	21.0357	13.8099	4.63974	13.4629	16.09	4.85481	24.8343	23.1952	13.9703	7.69353	12.3105	10.6655	6.19714	32.0438	20.1694	32.1443	41.4436	10.4027	35.3492	70.8966	166.435	19.0783	39.821	18.784	46.4026	8.38959	25.7155	79.0154	22.8433	22.1106	11.0021	5.13522	63.2589	15.2852	35.9729	4.58563	5.8659	27.8136	48.7388	10.1277	22.3133	27.0119	27.9214	87.7568	10.565	45.0495	42.3204	24.8272
EX_btd_RR[fe]	0.107919	0	0	0	0.127405	0.248664	0.0857004	0.260819	0	0.0732212	0.0860744	0	0	0	5.41774	0.993741	0.234184	0	0.0728044	0	0.132926	22.1003	0	2.42991	0	0.411002	0	0.260078	0	0	0	0	0	0	0.47258	0	0	0.664741	0.47283	0	0	0.469717	5.84045	4.91304	0	0.153549	0.0620156	0.66683	0.190213
EX_btn[fe]	0	0	0	0	0	0	0	0	0	0	0	0	0	0	0	0	0	0	0	0	0	0	0	0	0	0	0	0	0	0	0	0	0	0	0	0	0	0	0	0	0	0	0	0	0	0	0	0	0
EX_btoh[fe]	1.87047	5.50542	3.20949	0.54299	1.83978	2.88396	0.842702	1.70573	36.4682	4.5087	1.38934	4.61323	1.01985	1.41288	7.27801	1.55026	4.04531	6.74397	2.40656	6.38796	4.07655	2.16212	0.910394	3.70486	3.60964	2.48285	2.42315	6.89715	1.12894	11.27	1.24499	0.500027	0.219228	5.92093	1.92641	1.63193	3.23264	0.815043	11.1143	4.97486	3.31089	9.1324	2.50007	2.29857	3.51781	3.24986	21.1904	7.79197	3.46681
EX_but[fe]	268.321	118.729	97.3157	47.8192	184.525	199.981	117.057	141.882	186.294	223.217	125.729	78.4284	117.289	29.33	69.5787	84.5131	211.703	160.818	89.008	172.525	165.731	100.151	168.804	112.351	209.481	275.732	104.781	136.923	186.803	47.4507	120.924	183.49	158.566	227.893	151.242	132.954	72.8421	37.2899	57.0057	191.858	222.589	38.9561	195.347	202.043	195.341	66.0191	112.142	108.484	113.482
EX_butso3[fe]	0	0	0	0	0	0	0	0	0	0	0	0	0	0	0	0	0	0	0	0	0	0	0	0	0	0	0	0	0	0	0	0	0	0	0	0	0	0	0	0	0	0	0	0	0	0	0	0	0
EX_ca2[fe]	0.00768527	0.00696559	0.00674881	0.00421532	0.0073166	0.00725457	0.0068847	0.00707278	0.00558842	0.00755456	0.00695251	0.00684239	0.00609172	0.00441532	0.00683635	0.0048252	0.00734885	0.00770362	0.00712678	0.00747758	0.00763166	0.00763191	0.00723356	0.00710445	0.00702607	0.00807431	0.00696093	0.00753141	0.00720553	0.00671571	0.00697664	0.00711415	0.00696799	0.0077645	0.0072313	0.00718623	0.00681216	0.00665132	0.00682124	0.00722392	0.00719306	0.00654693	0.007179	0.007241	0.00769232	0.00626003	0.0071408	0.00715671	0.00693615
EX_cbl1[fe]	0.107919	0	0	0	0.127405	0.248664	0.0857004	0.0902728	0	0.0732212	0.0860744	0	0	0	5.41774	0.993741	0.234184	0	0	0	0.132926	10.0924	0	2.42991	0	0.411002	0	0.260078	0	0	0	0	0	0	0.47258	0	0	0	0.236415	0	0	0	0.364296	0	0	0.153549	0.0620156	0.462781	0.13766
EX_cbl2[fe]	0	0	0	0	0	0	0	0	0	0	0	0	0	0	0	0	0	0	0	0	0	0	0	0	0	0	0	0	0	0	0	0	0	0	0	0	0	0	0	0	0	0	0	0	0	0	0	0	0
EX_cd2[fe]	0	0	0	0	0	0	0	0	0	0	0	0	0	0	0	0	0	0	0	0	0	0	0	0	0	0	0	0	0	0	0	0	0	0	0	0	0	0	0	0	0	0	0	0	0	0	0	0	0
EX_cellb[fe]	0	0	0	0	0	0	0	0	0	0	0	0	0	0	0	0	0	0	0	0	0	0	0	0	0	0	0	0	0	0	0	0	0	0	0	0	0	0	0	0	0	0	0	0	0	0	0	0	0
EX_cellul[fe]	0	0	0	0	0	0	0	0	0	0	0	0	0	0	0	0	0	0	0	0	0	0	0	0	0	0	0	0	0	0	0	0	0	0	0	0	0	0	0	0	0	0	0	0	0	0	0	0	0
EX_cgly[fe]	0.000181713	0.000158118	0.000103979	0.000138436	0.000203571	0.000168942	5.0163e-05	3.49253e-05	6.15333e-06	0.000169577	0.000151715	0.000286481	0.000204311	0.000228371	0.000122703	0.000210327	0.000238999	0.000234307	0.000182493	0.000250998	0.000204598	0.000141372	0.000214344	9.83521e-05	0.000217049	0.000243493	6.8266e-05	0.0003221	0.000136131	1.82506e-05	0.000308219	3.16579e-05	1.70127e-05	0.000634986	0.00030179	0.000278917	9.42362e-05	1.57023e-05	2.49654e-05	0.000186187	0.000192739	6.87172e-05	0.000126362	0.000144627	0.000299607	0.000652958	4.89242e-05	7.87243e-05	0.000369676
EX_ch4s[fe]	0	0	0	0	0	0	0	0	0	0	0	0	0	0	0	0	0	0	0	0	0	0	0	0	0	0	0	0	0	0	0	0	0	0	0	0	0	0	0	0	0	7.73325	0	0.0831796	0	0.727746	0	0.0746832	0
EX_chol[fe]	0	0.793631	0.103809	0.227912	0	0.0895544	0	0.0902728	0.53318	0.462548	0	0	0.196444	3.64361	9.91699	0.119304	0.188138	0.774088	0.198413	0	37.6967	140.659	0.0850328	26.519	0.0915828	0.0768336	0	0	0.205695	0	0	0.0785752	0.209228	0.171943	0.142166	0	0.115332	0	0.160943	0.345923	1.02861	0	0	0.0831796	0	0.225324	0.218062	0.214049	0.648298
EX_cholate[fe]	0	0	0	0	0	0	0	0	0	0	0	0	0	0	0	0	0	0	0	0	0	0	0	0	0	0	0	0	0	0	0	0	0	0	0	0	0	0	0	0	0	0	0	0	0	0	0	0	0
EX_chols[fe]	0	0	0	0	0	0	0	0	0	0	0	0	0	0	0	0	0	0	0	0	0	0	0	0	0	0	0	0	0	0	0	0	0	0	0	0	0	0	0	0	0	0	0	0	0	0	0	0	0
EX_chor[fe]	242.973	272.65	282.193	272.078	226.56	241.592	240.525	260.555	52.212	183.212	250.328	253.177	276.661	270.364	277.356	280.942	202.942	275.855	262.242	210.818	260.891	284.873	266.171	269.794	235.355	138.055	260.418	272.73	282.066	265.056	247.629	221.532	225.165	209.519	260.551	264.582	240.311	238.884	270.774	263.821	177.371	242.829	207.506	204.423	277.504	264.104	292.396	284.996	268.005
EX_chsterol[fe]	0	0	0	0	0	0	0	0	0	0	0	0	0	0	0	0	0	0	0	0	0	0	0	0	0	0	0	0	0	0	0	0	0	0	0	0	0	0	0	0	0	0	0	0	0	0	0	0	0
EX_chtbs[fe]	0	0	0	0	0	0	0	0	0	0	0	0	0	0	0	0	0	0	0	0	0	0	0	0	0	0	0	0	0	0	0	0	0	0	0	0	0	0	0	0	0	0	0	0	0	0	0	0	0
EX_cinnm[fe]	0	0	0	0	0	0	0	0	0	0	0	0	0	0	0	0	0	0	0	0	0	0	0	0	0	0	0	0	0	0	0	0	0	0	0	0	0	0	0	0	0	0	0	0	0	0	0	0	0
EX_cit[fe]	2.46798	7.36389	4.24139	298.841	8.67929	3.77906	13.1261	5.9702	34.9768	18.5106	26.6661	4.30182	124.081	280.141	10.4229	296.221	4.86995	4.76734	2.61497	21.7242	11.9838	14.9201	1.52066	8.78467	51.0192	7.03754	5.67497	19.5661	27.9491	12.0228	1.99998	2.38156	0.587876	35.6575	2.3329	11.4808	3.56864	0.86181	13.0966	5.84467	20.5689	6.20021	3.32952	2.22539	3.78766	18.3725	22.3547	11.2949	3.65702
EX_cl[fe]	0.00768527	0.00696559	0.00674881	0.00421532	0.0073166	0.00725457	0.0068847	0.00707278	0.00558842	0.00755456	0.00695251	0.00684239	0.00609172	0.00441532	0.00683635	0.0048252	0.00734885	0.00770362	0.00712678	0.00747758	0.00763166	0.00763191	0.00723356	0.00710445	0.00702607	0.00807431	0.00696093	0.00753141	0.00720553	0.00671571	0.00697664	0.00711415	0.00696799	0.0077645	0.0072313	0.00718623	0.00681216	0.00665132	0.00682124	0.00722392	0.00719306	0.00654693	0.007179	0.007241	0.00769232	0.00626003	0.0071408	0.00715671	0.00693615
EX_co2[fe]	400.24	400.31	400.24	400.27	400.3	400.33	400.21	400.25	400.21	400.3	400.26	400.21	400.28	400.3	400.25	400.32	400.32	400.26	400.28	400.28	400.34	400.37	400.27	400.26	400.28	400.24	400.23	400.32	400.23	400.19	400.28	400.26	400.22	400.23	400.24	400.22	400.24	400.23	400.24	400.26	400.26	400.2	400.31	400.28	400.24	400.3	400.23	400.32	400.25
EX_cobalt2[fe]	0.00768527	0.00696525	0.00674881	0.00421532	0.0073166	0.00725457	0.0068847	0.00707278	0.00558842	0.00755456	0.00695251	0.00684239	0.00609172	0.00441532	0.00683635	0.00482503	0.00734885	0.00770362	0.00712678	0.0074769	0.00763166	0.00763191	0.00723289	0.00710445	0.00702607	0.00807431	0.00696093	0.00753141	0.00720553	0.00671571	0.00697664	0.00711415	0.00696799	0.0077645	0.0072313	0.00718623	0.00681216	0.00665132	0.00682124	0.00722392	0.00719306	0.00654693	0.007179	0.007241	0.00769232	0.00626003	0.0071408	0.00715671	0.00693615
EX_coprost[fe]	0.107919	0	0	0	0.127405	0.248664	0.0857004	0.0902728	0	0.0732212	0.0860744	0	0	0	1.5954	0.993741	0.234184	0	0	0	0.132926	1.5954	0	1.5954	0	0.411002	0	0.260078	0	0	0	0	0	0	0.47258	0	0	0	0.236415	0	0	0	0.364296	0	0	0.153549	0.0620156	0.462781	0.13766
EX_core2[fe]	0	0	0	0	0	0	0	0	0	0	0	0	0	0	0	0	0	0	0	0	0	0	0	0	0	0	0	0	0	0	0	0	0	0	0	0	0	0	0	0	0	0	0	0	0	0	0	0	0
EX_core3[fe]	0	0	0	0	0	0	0	0	0	0	0	0	0	0	0	0	0	0	0	0	0	0	0	0	0	0	0	0	0	0	0	0	0	0	0	0	0	0	0	0	0	0	0	0	0	0	0	0	0
EX_core4[fe]	0	0	0	0	0	0	0	0	0	0	0	0	0	0	0	0	0	0	0	0	0	0	0	0	0	0	0	0	0	0	0	0	0	0	0	0	0	0	0	0	0	0	0	0	0	0	0	0	0
EX_core5[fe]	0	0	0	0	0	0	0	0	0	0	0	0	0	0	0	0	0	0	0	0	0	0	0	0	0	0	0	0	0	0	0	0	0	0	0	0	0	0	0	0	0	0	0	0	0	0	0	0	0
EX_core6[fe]	0	0	0	0	0	0	0	0	0	0	0	0	0	0	0	0	0	0	0	0	0	0	0	0	0	0	0	0	0	0	0	0	0	0	0	0	0	0	0	0	0	0	0	0	0	0	0	0	0
EX_core7[fe]	0	0	0	0	0	0	0	0	0	0	0	0	0	0	0	0	0	0	0	0	0	0	0	0	0	0	0	0	0	0	0	0	0	0	0	0	0	0	0	0	0	0	0	0	0	0	0	0	0
EX_core8[fe]	0	0	0	0	0	0	0	0	0	0	0	0	0	0	0	0	0	0	0	0	0	0	0	0	0	0	0	0	0	0	0	0	0	0	0	0	0	0	0	0	0	0	0	0	0	0	0	0	0
EX_crn[fe]	0	0	0	0	0	0	0	0	0	0	0	0	0	0	0	0	0	0	0	7.10543e-15	0	0	0	0	0	0	0	0	0	0	0	0	0	0	0	0	0	0	0	0	0	0	0	0	0	0	0	0	0
EX_cro4[fe]	0	0	0	0	0	0	0	0	0	0	0	0	0	0	0	0	0	0	0	0	0	0	0	0	0	0	0	0	0	0	0	0	0	0	0	0	0	0	0	0	0	0	0	0	0	0	0	0	0
EX_csn[fe]	0	0	0	0	0	0	0	0	0	0	0	0	0	0	0	0	0	0	0	0	0	0	0	0	0	0	0	0	0	0	0	0	0	0	0	0	0	0	0	0	0	0	0	0	0	0	0	0	0
EX_cspg_a[fe]	0	0	0	0	0	0	0	0	0	0	0	0	0	0	0	0	0	0	0	0	0	0	0	0	0	0	0	0	0	0	0	0	0	0	0	0	0	0	0	0	0	0	0	0	0	0	0	0	0
EX_cspg_a_degr[fe]	0	0	0	0	0	0	0	0	0	0	0	0	0	0	0	0	0	0	0	0	0	0	0	0	0	0	0	0	0	0	0	0	0	0	0	0	0	0	0	0	0	0	0	0	0	0	0	0	0
EX_cspg_ab_rest[fe]	0	0	0	0	0	0	0	0	0	0	0	0	0	0	0	0	0	0	0	0	0	0	0	0	0	0	0	0	0	0	0	0	0	0	0	0	0	0	0	0	0	0	0	0	0	0	0	0	0
EX_cspg_b[fe]	0	0	0	0	0	0	0	0	0	0	0	0	0	0	0	0	0	0	0	0	0	0	0	0	0	0	0	0	0	0	0	0	0	0	0	0	0	0	0	0	0	0	0	0	0	0	0	0	0
EX_cspg_b_degr[fe]	0	0	0	0	0	0	0	0	0	0	0	0	0	0	0	0	0	0	0	0	0	0	0	0	0	0	0	0	0	0	0	0	0	0	0	0	0	0	0	0	0	0	0	0	0	0	0	0	0
EX_cspg_c[fe]	0	0	0	0	0	0	0	0	0	0	0	0	0	0	0	0	0	0	0	0	0	0	0	0	0	0	0	0	0	0	0	0	0	0	0	0	0	0	0	0	0	0	0	0	0	0	0	0	0
EX_cspg_c_degr[fe]	0	0	0	0	0	0	0	0	0	0	0	0	0	0	0	0	0	0	0	0	0	0	0	0	0	0	0	0	0	0	0	0	0	0	0	0	0	0	0	0	0	0	0	0	0	0	0	0	0
EX_cspg_c_rest[fe]	0	0	0	0	0	0	0	0	0	0	0	0	0	0	0	0	0	0	0	0	0	0	0	0	0	0	0	0	0	0	0	0	0	0	0	0	0	0	0	0	0	0	0	0	0	0	0	0	0
EX_ctbt[fe]	0	0.324746	0	0	0.137406	0	0	0	0.310655	0.0832211	0	0	0	0	2.78876	0.0746522	0.580459	0	0.145609	0.292597	0.327314	2.99601	0	1.61494	0	0	0.517203	1.89559	0	0.752758	0.264998	0.980055	0.169421	0	0	0.097235	0.0726662	0	0.92566	0.523884	0	4.84703	0.455155	0	0.269844	0.675972	1.0083	1.11961	0.0625532
EX_cu2[fe]	0.00768527	0.00696559	0.00674881	0.00421532	0.0073166	0.00725457	0.0068847	0.00707278	0.00558842	0.00755456	0.00695251	0.00684239	0.00609172	0.00441532	0.00683635	0.0048252	0.00734885	0.00770362	0.00712678	0.00747758	0.00763166	0.00763191	0.00723356	0.00710445	0.00702607	0.00807431	0.00696093	0.00753141	0.00720553	0.00671571	0.00697664	0.00711415	0.00696799	0.0077645	0.0072313	0.00718623	0.00681216	0.00665132	0.00682124	0.00722392	0.00719306	0.00654693	0.007179	0.007241	0.00769232	0.00626003	0.0071408	0.00715671	0.00693615
EX_cynt[fe]	0	0	0	0	0	0	0	0	0	0	0	0	0	0	0	0	0	0	0	0	0	0	0	0	0	0	0	0	0	0	0	0	0	0	0	0	0	0	0	0	0	0	0	0	0	0	0	0	0
EX_cys_L[fe]	173.585	174.376	173.685	127.947	173.583	173.673	173.58	173.673	174.14	174.049	173.58	119.961	173.788	90.9506	125.775	105.617	173.773	142.344	150.664	160.641	211.281	262.332	173.67	200.104	173.68	173.66	173.58	153.995	123.746	81.9942	173.585	173.664	173.793	173.757	173.723	166.558	139.96	108.043	84.1434	173.932	174.617	74.2682	173.585	173.668	155.506	99.7857	83.9255	105.24	162.284
EX_cytd[fe]	260.964	309.871	314.002	270.261	241.624	253.194	268.138	284.4	97.1936	193.669	272.547	275.681	301.38	268.089	300.086	280.286	223.682	294.426	289.247	271.487	277.711	327.126	298.974	298.056	275.091	173.381	283.546	310.94	314.455	287.348	319.283	225.595	245.046	264.948	276.293	288.5	264.376	265.131	291.639	277.354	213.565	261.159	229.684	223.358	294.583	279.269	309.33	302.92	300.507
EX_dad_2[fe]	172.74	151.918	150.258	147.839	141.104	152.731	127.765	141.766	97.6867	140.168	133.196	131.82	150.466	146.952	152.669	154.296	149.687	151.928	140.438	154.427	158.903	197.441	165.412	155.358	166.304	154.933	136.057	159.061	158.55	141.753	161.819	131.667	127.545	168.275	141.764	143.434	130.161	128.999	144.592	164.883	143.609	130.481	142.029	141.332	167.24	145.101	157.607	153.304	148.933
EX_dchac[fe]	0	0	0	0	0	0	0	0	0	0	0	0	0	0	0	0	0	0	0	0	0	0	0	0	0	0	0	0	0	0	0	0	0	0	0	0	0	0	0	0	0	0	0	0	0	0	0	0	0
EX_dcyt[fe]	341.268	347.677	332.412	338.533	350.363	341.865	351.295	371.614	193.371	354.05	308.924	339.932	376.335	333.325	370.954	350.349	329.557	343.833	367.729	319.477	349.914	363.995	369.084	367.321	332.764	255.814	356.288	357.652	322.315	355.882	365.375	363.891	355.752	333.595	351.732	357.543	341.96	336.116	360.491	349.161	346.556	331.125	336.765	340.423	352.909	350.921	352.635	360.374	369.089
EX_ddca[fe]	100.846	112.851	102.018	41.8682	94.1463	96.5983	86.1969	114.791	58.2955	100.053	86.7001	93.978	91.3592	63.621	118.92	37.3892	113.761	125.93	93.3873	120.393	117.96	126.897	100.636	107.722	95.9665	134.633	94.3263	112.281	174.927	125.627	103.774	93.9521	86.932	143.078	93.0223	125.146	91.6975	90.619	132.105	141.937	91.2744	100.541	109.656	110.575	188.322	67.8802	162.724	146.023	101.4
EX_dextran40[fe]	0	0	0	0	0	0	0	0	0	0	0	0	0	0	0	0	0	0	0	0	0	0	0	0	0	0	0	0	0	0	0	0	0	0	0	0	0	0	0	0	0	0	0	0	0	0	0	0	0
EX_dextrin[fe]	0	0	0	0	0	0	0	0	0	0	0	0	0	0	0	0	0	0	0	0	0	0	0	0	0	0	0	0	0	0	0	0	0	0	0	0	0	0	0	0	0	0	0	0	0	0	0	0	0
EX_dgchol[fe]	0	0	0	0	0	0	0	0	0	0	0	0	0	0	0	0	0	0	0	0	0	0	0	0	0	0	0	0	0	0	0	0	0	0	0	0	0	0	0	0	0	0	0	0	0	0	0	0	0
EX_dgsn[fe]	147.438	81.9459	105.896	28.7917	37.8258	61.7798	32.101	49.7651	58.1941	21.4155	57.0104	45.5352	37.8769	31.3361	46.8462	40.9944	60.8178	69.3468	39.7823	92.7813	93.3295	201.588	92.3904	72.2473	101.497	86.1619	40.4263	79.4546	109.027	30.9983	103.061	15.9795	10.1808	126.722	46.3721	47.6776	13.8259	20.1335	35.5517	84.6485	58.3858	23.1938	37.8244	37.5438	104.172	29.1274	61.0103	57.9466	27.4091
EX_dhcinnm[fe]	0	0	0	0	0	0	0	0	0	0	0	0	0	0	0	0	0	0	0	0	0	0	0	0	0	0	0	0	0	0	0	0	0	0	0	0	0	0	0	0	0	0	0	0	0	0	0	0	0
EX_dhpppn[fe]	0	0.324746	0	0	0.137406	0	0	0	0.310655	0.0832211	0.162149	0	0	0	2.78876	0.0746522	0.580459	0	0.145609	0.292597	0.327314	1.65779	0	1.61494	0	0	0.517203	1.89559	0	0.752758	0.264998	0.421452	0.159421	0	0	0.097235	0.0726662	0	0.92566	0.523884	0	1.25124	0.455155	0	0.269844	0.675972	1.0083	1.11961	0.0625532
EX_diact[fe]	22.3456	20.9268	13.8099	4.63974	13.5216	16.5873	4.94051	25.4965	23.2243	14.0019	7.7796	12.3105	10.6655	6.19714	36.0672	21.1258	32.1543	41.53	10.3299	35.2079	70.8966	185.92	19.0783	41.4434	18.784	46.8136	8.13099	25.0278	79.0154	22.4669	21.9782	10.512	5.05051	63.2589	15.7577	35.9243	4.61196	5.8659	27.5872	48.4769	10.1277	12.1565	27.2599	27.8383	87.6219	10.0167	44.6074	42.3527	24.9336
EX_din[fe]	0	0	0	0	0	0	0	0	0	0	0	0	0	0	0	0	0	0	0	0	0	0	0	0	0	0	0	0	0	0	0	0	0	0	0	0	0	0	0	0	0	0	0	0	0	0	0	0	0
EX_dms[fe]	0	0	0	0	0	0	0	0	0	0	0	0	0	0	0	0	0	0	0	0	0	0	0	0	0	0	0	0	0	0	0	0	0	0	0	0	0	0	0	0	0	0	0	0	0	0	0	0	0
EX_dmso[fe]	0	0	0	0	0	0	0	0	0	0	0	0	0	0	0	0	0	0	0	0	0	0	0	0	0	0	0	0	0	0	0	0	0	0	0	0	0	0	0	0	0	0	0	0	0	0	0	0	0
EX_dopa[fe]	0	0	0	0	0	0	0	0	0	0	0	0	0	0	0	0	0	0	0	0	0	0	0	0	0	0	0	0	0	0	0	0	0	0	0	0	0	0	0	0	0	0	0	0	0	0	0	0	0
EX_dpcoa[fe]	0	0	0	0	0	0	0	0	0	0	0	0	0	0	0	0	0	0	0	0	0	0	0	0	0	0	0	0	0	0	0	0	0	0	0	0	0	0	0	0	0	0	0	0	0	0	0	0	0
EX_drib[fe]	0	0	0	0	0	0	0	0	0	0	0	0	0	0	0	0	0	0	0	0	0	0	0	0	0	0	0	0	0	0	0	0	0	0	0	0	0	0	0	0	0	0	0	0	0	0	0	0	0
EX_dsT_antigen[fe]	0	0	0	0	0	0	0	0	0	0	0	0	0	0	0	0	0	0	0	0	0	0	0	0	0	0	0	0	0	0	0	0	0	0	0	0	0	0	0	0	0	0	0	0	0	0	0	0	0
EX_dtmp[fe]	17.2048	17.2569	17.2702	11.1335	15.6936	17.2324	9.25543	12.4623	16.9204	6.08923	17.2523	11.3863	13.6651	1.47344	4.51924	8.76436	17.2267	15.3782	17.2576	17.2283	7.57993	5.70486	17.2381	17.2384	17.2658	17.1902	17.2513	17.2453	1.2494	7.17517	17.2509	2.28299	1.56402	17.2408	17.248	3.49557	4.18063	9.13961	6.73698	17.2462	17.2347	0.525689	5.69873	4.05488	10.3469	2.96276	4.75342	7.6526	1.72213
EX_dttp[fe]	5.73492	5.7523	5.75673	5.81941	5.74412	5.74414	5.75113	5.74682	2.00131	5.73908	5.75076	5.75867	5.77441	5.81705	5.75781	4.77022	5.74223	5.74656	5.75254	5.74275	5.74184	5.73324	5.74605	5.74614	5.75526	5.73007	5.75042	5.74843	5.75217	5.75938	5.75031	5.74376	5.74654	5.74693	5.74934	5.74773	5.75589	5.75922	5.75746	5.74875	5.74491	5.76225	5.74322	5.74208	5.74127	5.76917	5.7518	5.75136	5.75438
EX_duri[fe]	0	0	0	0	0	0	0	0	0	0	0	0	0	0	0	0	0	0	0	0	0	0	0	0	0	0	0	0	0	0	0	0	0	0	0	0	0	0	0	0	0	0	0	0	0	0	0	0	0
EX_etha[fe]	0	0	0	0	0	0	0	0	0	0	0	0	0	0	0	0	0	0	0	0	0	0	0	0	0	0	0	0	0	0	0	0	0	0	0	0	0	0	0	0	0	0	0	0	0	0	0	0	0
EX_ethso3[fe]	0	0	0	0	0	0	0	0	0	0	0	0	0	0	0	0	0	0	0	0	0	0	0	0	0	0	0	0	0	0	0	0	0	0	0	0	0	0	0	0	0	0	0	0	0	0	0	0	0
EX_etoh[fe]	376.571	348.956	311.635	91.3745	383.842	379.874	372.898	381.727	396.818	385.699	355.468	355.717	272.641	109.945	372.719	102.266	379.009	399.237	385.712	385.111	388.203	389.662	372.073	381.621	303.361	391.024	386.838	373.722	367.574	395.213	371.555	386.886	386.612	354.198	393.413	388.131	389.983	392.053	397.342	369.557	360.474	391.823	397.416	397.136	385.356	385.526	378.155	389.866	398.358
EX_f1a[fe]	0	0	0	0	0	0	0	0	0	0	0	0	0	0	0	0	0	0	0	0	0	0	0	0	0	0	0	0	0	0	0	0	0	0	0	0	0	0	0	0	0	0	0	0	0	0	0	0	0
EX_fe2[fe]	0.00330735	0.00263708	0.00239707	0.000816452	0.00360479	0.00335389	0.00256535	0.00263154	0.00447682	0.00461034	0.00295436	0.00219687	0.0022172	0.00089013	0.00136759	0.00155921	0.00425823	0.0028059	0.00210991	0.00383485	0.00308404	0.00188299	0.00270516	0.00259022	0.00336352	0.00551312	0.0024944	0.00290183	0.00230179	0.000550757	0.00282199	0.00354362	0.00311422	0.00392121	0.00285154	0.00228074	0.00157419	0.000615572	0.000672436	0.00281528	0.00454458	0.000633629	0.00351606	0.00363973	0.00257519	0.00325157	0.00166793	0.00159677	0.00287378
EX_fe3[fe]	0.00315361	0.00243799	0.00226094	0.000764502	0.00351554	0.00326433	0.00248161	0.00256725	0.00447682	0.00441017	0.00279365	0.00187629	0.00218465	0.000817741	0.0013254	0.00147256	0.00409599	0.00217413	0.0020492	0.00376753	0.0026979	0.00159089	0.00267123	0.00246276	0.00289646	0.0051493	0.00239949	0.00266206	0.00197843	0.000550757	0.00278439	0.00345504	0.00308415	0.00375831	0.00265806	0.00224009	0.00145583	0.000609064	0.000659308	0.00243167	0.00428714	0.000491308	0.00348975	0.003597	0.00247341	0.00311383	0.00150869	0.00148925	0.00283065
EX_fecrm[fe]	0	0	0	0	0	0	0	0	0	0	0	0	0	0	0	0	0	0	0	0	0	0	0	0	0	0	0	0	0	0	0	0	0	0	0	0	0	0	0	0	0	0	0	0	0	0	0	0	0
EX_fol[fe]	108.947	79.3845	90.8854	93.0393	51.436	79.8144	21.6132	41.9899	70.8262	55.9174	37.0944	45.3322	94.4199	92.1588	64.5258	98.5072	70.8639	84.7198	52.0083	95.484	100.022	125.86	104.39	79.0388	104.919	99.2629	41.5338	99.7049	89.0107	45.6774	100.516	20.0848	9.63708	108.181	57.4445	48.5245	19.9238	19.0198	50.9384	104.128	61.9806	23.4054	33.2469	34.0068	105.484	20.4098	85.8827	73.1789	39.6303
EX_for[fe]	382.87	363.225	340.45	395.01	395.095	390.108	389.518	388.592	396.354	398.247	384.028	352.928	398.496	394.628	378.59	399.853	383.758	400.097	390.516	399.144	393.714	394.563	384.559	385.547	368.18	393.327	390.018	387.59	367.652	396.98	385.214	394.813	394.762	399.319	394.141	397.41	391.689	393.887	398.56	388.137	370.213	391.824	399.359	398.996	389.801	387.28	389.558	394.534	398.41
EX_fru[fe]	335.669	327.828	292.23	371.356	362.433	342.463	347.791	365.783	192.175	374.662	332.328	337.196	374.781	362.885	368.269	378.826	333.782	336.787	366.949	294.001	347.201	359.275	338.658	358.772	303.118	300.67	338.778	336.35	351.502	389.453	291.576	367.89	371.461	309.979	353.323	371.976	386.532	385.986	390.394	345.617	331.716	374.586	373.77	374.717	365.705	373.922	368.755	376.476	391.672
EX_fuc1p_L[fe]	0	0	0	0	0	0	0	0	0	0	0	0	0	0	0	0	0	0	0	0	0	0	0	0	0	0	0	0	0	0	0	0	0	0	0	0	0	0	0	0	0	0	0	0	0	0	0	0	0
EX_fuc_L[fe]	0	0	0	0	0	0	0	0	0	0	0	0	0	0	0	0	0	0	0	0	0	0	0	0	0	0	0	0	0	0	0	0	0	0	0	0	0	0	0	0	0	0	0	0	0	0	0	0	0
EX_fum[fe]	356.978	349.458	316.962	390.525	372.101	372.316	382.133	386.935	193.668	370.969	376.617	358.831	382.566	378.449	361.038	375.473	377.643	356.016	359.566	378.677	358.015	368.695	350.743	380.566	321.861	362.342	387.408	336.513	362.456	392.381	357.897	387.435	389.063	329.907	370.697	379.008	386.296	390.002	393.01	369.053	349.651	399.766	392.567	390.228	363.193	382.081	368.867	380.706	387.146
EX_g6p[fe]	0.935233	2.54003	1.41213	0.244704	0.954243	1.3972	0.421351	0.812729	8.58998	2.25935	0.813783	2.10699	0.446112	0.428921	5.03339	0.561523	2.31288	1.53818	1.11907	3.00703	2.10474	6.05442	0.455197	2.5449	1.51428	1.24142	1.21657	4.07877	0.526853	5.38138	0.709161	0.700754	0.164421	2.96047	0.963203	0.864585	1.51599	0.711508	5.56717	2.49243	1.61127	3.28399	4.32198	3.2299	1.76391	1.59904	8.91158	3.60991	1.76468
EX_gal[fe]	17.1151	17.1151	17.1151	17.1151	17.1151	17.1151	17.1151	17.1151	17.1151	17.1151	17.1151	17.1151	17.1151	17.1151	17.1151	13.5991	17.1151	17.1151	17.1151	17.1151	17.1151	17.1151	17.1151	17.1151	17.1151	17.1151	17.1151	17.1151	17.1151	17.1151	17.1151	17.1151	17.1151	17.1151	17.1151	17.1151	17.1151	17.1151	17.1151	17.1151	17.1151	17.1151	17.1151	17.1151	17.1151	17.1151	17.1151	17.1151	17.1151
EX_galct_D[fe]	0	0	0	0	0	0	0	0	0	0	0	0	0	0	0	0	0	0	0	0	0	0	0	0	0	0	0	0	0	0	0	0	0	0	0	0	0	0	0	0	0	0	0	0	0	0	0	0	0
EX_galctn_D[fe]	0	0	0	0	0	0	0	0	0	0	0	0	0	0	0	0	0	0	0	0	0	0	0	0	0	0	0	0	0	0	0	0	0	0	0	0	0	0	0	0	0	0	0	0	0	0	0	0	0
EX_galmannan[fe]	0	0	0	0	0	0	0	0	0	0	0	0	0	0	0	0	0	0	0	0	0	0	0	0	0	0	0	0	0	0	0	0	0	0	0	0	0	0	0	0	0	0	0	0	0	0	0	0	0
EX_galt[fe]	0	0	0	0	0	0	0	0	0	0	0	0	0	0	0	0	0	0	0	0	0	0	0	0	0	0	0	0	0	0	0	0	0	0	0	0	0	0	0	0	0	0	0	0	0	0	0	0	0
EX_galur[fe]	0	0	0	0	0	0	0	0	0	0	0	0	0	0	0	0	0	0	0	0	0	0	0	0	0	0	0	0	0	0	0	0	0	0	0	0	0	0	0	0	0	0	0	0	0	0	0	0	0
EX_gam26s[fe]	0	0	0	0	0	0	0	0	0	0	0	0	0	0	0	0	0	0	0	0	0	0	0	0	0	0	0	0	0	0	0	0	0	0	0	0	0	0	0	0	0	0	0	0	0	0	0	0	0
EX_gam[fe]	102.052	215.606	206.399	29.0895	194.267	170.983	252.632	232.25	6.12376	153.458	223.983	276.704	144.116	58.3395	282.65	8.81902	137.108	219.39	285.025	168.673	175.865	114.212	186.402	218.252	90.6584	81.6908	258.98	218.463	202.89	342.089	192.588	201.22	227.489	106.255	227.345	250.956	315.649	353.487	333.378	168.821	143.174	343.741	182.482	177.92	182.323	175.078	261.867	270.46	215.594
EX_gbbtn[fe]	0	0.324746	0	0	0.137406	0	0	0	0.310655	0.0832211	0	0	0	0	2.78876	0.0746522	0.580459	0	0.145609	0.292597	0.327314	2.99601	0	1.61494	0	0	0.517203	1.89559	0	0.752758	0.264998	0.980055	0.169421	0	0	0.097235	0.0726662	0	0.92566	0.523884	0	4.84703	0.455155	0	0.269844	0.675972	1.0083	1.11961	0.0625532
EX_gcald[fe]	131.081	118.917	116.992	100.153	106.439	116.08	92.6614	106.849	76.994	100.992	97.4348	106.243	114.439	104.222	122.099	114.015	113.911	122.091	112.864	124.097	126.078	152.704	128.848	118.086	124.593	119.019	103.128	128.98	124.193	112.73	126.619	88.8604	84.7631	134.996	111.995	111.808	97.096	97.8206	115.062	130.27	103.933	101.652	95.7624	95.0035	132.307	103.506	122.96	122.264	113.934
EX_gchola[fe]	0	0	0	0	0	0	0	0	0	0	0	0	0	0	0	0	0	0	0	0	0	0	0	0	0	0	0	0	0	0	0	0	0	0	0	0	0	0	0	0	0	0	0	0	0	0	0	0	0
EX_glc_D[fe]	315.096	297.344	295.879	259.377	272.934	299.267	257.888	281.293	192.001	263.479	270.52	267.874	268.108	248.36	269.029	273.057	296.741	302.391	273.084	310.676	285.182	270.512	317.182	279.071	286.465	315.821	278.29	304.211	292.937	274.68	317.182	256.573	250.243	256.365	278.964	283.197	252.666	258.175	278.61	313.169	278.215	256.138	268.406	269.943	299.002	222.027	293.336	294.676	269.647
EX_glcmannan[fe]	0	0	0	0	0	0	0	0	0	0	0	0	0	0	0	0	0	0	0	0	0	0	0	0	0	0	0	0	0	0	0	0	0	0	0	0	0	0	0	0	0	0	0	0	0	0	0	0	0
EX_glcn[fe]	22.3456	21.208	14.0913	4.46541	13.7277	16.3387	4.94051	25.6571	25.5695	13.769	8.02783	12.7098	10.6655	4.99592	28.939	21.583	32.6687	44.5099	10.6639	36.0914	38.3513	53.0763	18.9933	16.7694	19.2735	46.7368	9.15539	27.5586	105.64	24.4797	22.3348	11.4921	5.07051	63.0869	15.6156	36.0215	4.77996	5.92267	29.494	49.1687	26.1219	17.1515	28.2311	28.7264	88.1516	22.8125	45.8757	45.1541	24.4004
EX_glcr[fe]	0	0	0	0	0	0	0	0	0	0	0	0	0	0	0	0	0	0	0	0	0	0	0	0	0	0	0	0	0	0	0	0	0	0	0	0	0	0	0	0	0	0	0	0	0	0	0	0	0
EX_glcur[fe]	0	0	0	0	0	0	0	0	0	0	0	0	0	0	0	0	0	0	0	0	0	0	0	0	0	0	0	0	0	0	0	0	0	0	0	0	0	0	0	0	0	0	0	0	0	0	0	0	0
EX_gln_L[fe]	388.383	372.926	349.262	398.51	397.514	394.487	389.551	391.065	397.001	399.33	386.017	378.908	398.474	394.691	381.316	400.106	393.639	400.184	391.398	400.008	395.086	395.852	385.046	391.909	369.829	396.799	394.602	388.638	373.195	397.109	387.95	397.114	396.68	400.163	400.167	397.525	395.885	393.924	398.545	400.111	377.55	400.175	399.911	399.721	392.575	387.469	389.51	395.413	400.206
EX_glu_L[fe]	398.283	399.405	399.648	398.51	399.872	399.112	400.159	400.226	185.907	400.162	400.176	400.172	400.014	399.495	387.296	399.997	399.758	400.185	400.264	400.008	399.9	399.993	391.734	398.794	383.382	399.483	400.164	398.766	399.95	397.109	391.308	400.141	400.077	400.163	399.826	400.161	400.214	399.489	398.782	400.205	400.214	400.175	399.84	399.804	398.332	400.264	400.183	400.275	400.206
EX_glutar[fe]	0	0	0	0	0	0	0	0	0	0	0	0	0	0	0	0	0	0	0	0	0	0	0	0	0	0	0	0	0	0	0	0	0	0	0	0	0	0	0	0	0	7.73325	0	0.0831796	0	0.727746	0	0.0746832	0
EX_gly[fe]	384.688	369.94	353.447	395.38	395.356	391.488	392.195	390.917	397.878	398.548	387.73	363.489	398.965	397.257	377.579	399.863	385.339	400.26	391.514	399.243	396.755	397.386	386.815	387.316	371.165	394.077	391.468	390.993	394.468	397.12	387.037	391.935	389.998	399.995	394.512	398.237	392.839	395.417	398.713	388.516	388.701	391.915	399.031	399.041	391.298	400.095	392.247	395.888	398.509
EX_glyasn[fe]	0	0	0	0	0	0	0	0	0	0	0	0	0	0	0	0	0	0	0	0	0	0	0	0	0	0	0	0	0	0	0	0	0	0	0	0	0	0	0	0	0	0	0	0	0	0	0	0	0
EX_glyasp[fe]	0	0	0	0	0	0	0	0	0	0	0	0	0	0	0	0	0	0	0	0	0	0	0	0	0	0	0	0	0	0	0	0	0	0	0	0	0	0	0	0	0	0	0	0	0	0	0	0	0
EX_glyb[fe]	41.251	42.0446	41.3548	14.2815	28.1099	41.3406	12.7576	32.2394	41.7842	19.8066	23.6231	26.4216	24.497	4.57201	38.5531	29.5896	41.4391	42.0251	18.9541	41.251	41.7833	49.6272	41.336	26.6415	41.3426	41.3278	16.3648	41.251	41.4567	36.7426	41.251	13.2065	6.39039	41.4229	34.5353	38.0782	11.0209	15.0523	41.4119	41.5969	26.4355	16.0711	29.7346	29.385	41.251	12.7282	41.4691	41.465	27.7834
EX_glyc3p[fe]	17.1048	17.1569	17.1702	17.3582	17.1323	17.1324	17.1534	17.1404	5.81462	17.1172	17.1523	17.176	17.2232	17.3512	17.1734	17.3298	17.1267	17.1397	17.1576	17.1283	17.1255	17.0997	17.1381	17.1384	17.1658	17.0902	17.1513	17.1453	17.1565	17.1781	17.1509	17.1313	17.1396	17.1408	17.148	17.1432	17.1677	17.1777	17.1724	17.1462	17.1347	17.1867	17.1297	17.1263	17.1238	17.2075	17.1554	17.1541	17.1631
EX_glyc[fe]	350.376	367.62	339.577	107.186	380.416	360.669	315.442	354.954	309.968	375.859	343.463	307.086	285.832	131.137	338.986	120.312	361.112	353.233	329.137	353.2	371.072	382.604	377.294	391.075	297.246	357.738	326.945	369.564	388.306	304.292	379.89	352.35	331.329	377.012	360.175	361.869	299.361	268.934	313.495	385.45	376.638	287.023	392.773	393.248	390.581	396.644	366.575	358.915	385.177
EX_glyclt[fe]	124.397	113.558	111.537	33.7293	101.216	110.747	87.9908	101.993	29.4743	96.7523	92.4216	101.482	109.767	64.5366	118.149	30.0194	109.154	118.126	107.81	118.495	122.488	151.158	123.125	113.538	109.442	114.406	97.7805	124.095	122.022	109.271	120.603	85.3326	80.9698	131.9	106.478	108.104	92.7018	93.5297	111.689	126.362	98.8704	97.939	93.1929	92.8892	130.106	100.27	120.177	118.79	110.277
EX_glycys[fe]	0	0	0	0	0	0	0	0	0	0	0	0	0	0	0	0	0	0	0	0	0	0	0	0	0	0	0	0	0	0	0	0	0	0	0	0	0	0	0	0	0	0	0	0	0	0	0	0	0
EX_glygln[fe]	0	0	0	0	0	0	0	0	0	0	0	0	0	0	0	0	0	0	0	0	0	0	0	0	0	0	0	0	0	0	0	0	0	0	0	0	0	0	0	0	0	0	0	0	0	0	0	0	0
EX_glyglu[fe]	0	0	0	0	0	0	0	0	0	0	0	0	0	0	0	0	0	0	0	0	0	0	0	0	0	0	0	0	0	0	0	0	0	0	0	0	0	0	0	0	0	0	0	0	0	0	0	0	0
EX_glygn2[fe]	0	0	0	0	0	0	0	0	0	0	0	0	0	0	0	0	0	0	0	0	0	0	0	0	0	0	0	0	0	0	0	0	0	0	0	0	0	0	0	0	0	0	0	0	0	0	0	0	0
EX_glygn4[fe]	0	0	0	0	0	0	0	0	0	0	0	0	0	0	0	0	0	0	0	0	0	0	0	0	0	0	0	0	0	0	0	0	0	0	0	0	0	0	0	0	0	0	0	0	0	0	0	0	0
EX_glygn5[fe]	0	0	0	0	0	0	0	0	0	0	0	0	0	0	0	0	0	0	0	0	0	0	0	0	0	0	0	0	0	0	0	0	0	0	0	0	0	0	0	0	0	0	0	0	0	0	0	0	0
EX_glyleu[fe]	0	0	0	0	0	0	0	0	0	0	0	0	0	0	0	0	0	0	0	0	0	0	0	0	0	0	0	0	0	0	0	0	0	0	0	0	0	0	0	0	0	0	0	0	0	0	0	0	0
EX_glymet[fe]	0	0	0	0	0	0	0	0	0	0	0	0	0	0	0	0	0	0	0	0	0	0	0	0	0	0	0	0	0	0	0	0	0	0	0	0	0	0	0	0	0	0	0	0	0	0	0	0	0
EX_glyphe[fe]	0	0	0	0	0	0	0	0	0	0	0	0	0	0	0	0	0	0	0	0	0	0	0	0	0	0	0	0	0	0	0	0	0	0	0	0	0	0	0	0	0	0	0	0	0	0	0	0	0
EX_glypro[fe]	0	0	0	0	0	0	0	0	0	0	0	0	0	0	0	0	0	0	0	0	0	0	0	0	0	0	0	0	0	0	0	0	0	0	0	0	0	0	0	0	0	0	0	0	0	0	0	0	0
EX_glytyr[fe]	0	0	0	0	0	0	0	0	0	0	0	0	0	0	0	0	0	0	0	0	0	0	0	0	0	0	0	0	0	0	0	0	0	0	0	0	0	0	0	0	0	0	0	0	0	0	0	0	0
EX_gncore1[fe]	0	0	0	0	0	0	0	0	0	0	0	0	0	0	0	0	0	0	0	0	0	0	0	0	0	0	0	0	0	0	0	0	0	0	0	0	0	0	0	0	0	0	0	0	0	0	0	0	0
EX_gncore2[fe]	0	0	0	0	0	0	0	0	0	0	0	0	0	0	0	0	0	0	0	0	0	0	0	0	0	0	0	0	0	0	0	0	0	0	0	0	0	0	0	0	0	0	0	0	0	0	0	0	0
EX_gsn[fe]	209.865	181.477	179.334	177.948	170.379	185.936	154.39	170.232	25.347	167.616	160.655	158.287	178.784	176.094	180.979	184.785	148.266	183.036	168.591	158.744	191.042	234.264	200.616	186.488	200.93	90.9439	164.821	191.521	188.481	169.541	195.012	158.165	153.772	137.854	171.742	171.852	155.977	154.267	173.003	198.298	157.856	155.048	169.805	169.016	189.192	176.348	187.633	182.781	181.252
EX_gthox[fe]	0.0499814	0.0499966	0.0499978	0.0499933	0.0499961	0.0499945	0.05	0.05	0.05	0.0499998	0.05	0.05	0.0499991	0.049997	0.0499401	0.0499983	0.0499983	0.05	0.0499949	0.0499995	0.0499933	0.0499955	0.0499672	0.0499945	0.0499321	0.0499979	0.05	0.0499959	0.0499992	0.0499882	0.0499655	0.0499854	0.0499776	0.05	0.05	0.05	0.05	0.0499976	0.0499945	0.05	0.05	0.0499944	0.0499973	0.0499983	0.0499929	0.05	0.05	0.05	0.05
EX_gthrd[fe]	0.199963	0.199993	0.199996	0.199987	0.199992	0.199989	0.2	0.2	0.2	0.2	0.2	0.2	0.199998	0.199994	0.19988	0.199997	0.199997	0.2	0.19999	0.199999	0.199987	0.199991	0.199934	0.199989	0.199864	0.199996	0.2	0.199992	0.199998	0.199976	0.199931	0.199971	0.199955	0.2	0.2	0.2	0.2	0.199995	0.199989	0.2	0.2	0.199989	0.199995	0.199997	0.199986	0.2	0.2	0.2	0.2
EX_gua[fe]	230.659	198.538	195.071	183.855	188.278	204.7	170.945	187.57	89.9425	184.891	177.829	174.678	194.082	183.786	198.95	191.153	199.585	201.824	185.294	204.004	210.09	254.853	217.324	205.141	215.559	172.494	182.617	209.576	207.472	186.832	211.17	174.157	169.515	222.108	189.995	188.914	171.825	170.287	190.57	217.186	188.113	171.01	187.221	186.266	219.646	196.681	206.649	201.136	198.517
EX_h2[fe]	257.354	280.059	271.435	50.5649	252.102	253.77	269.3	272.496	85.5436	207.836	286.723	301.658	180.56	74.3968	319.576	61.979	218.769	293.158	320.901	261.085	247.558	167.781	296.67	282.802	210.552	271.923	308.157	291.001	344.553	376.823	314.85	218.817	233.291	231.142	280.5	321.611	346.015	376.663	379.451	285.842	207.476	377.479	273.783	265.563	323.063	224.902	374.512	363.84	270.8
EX_h2o[fe]	400.24	400.31	400.24	400.27	400.3	400.33	400.21	400.25	400.21	400.3	400.26	400.21	400.28	400.3	400.25	400.32	400.32	400.26	400.28	400.28	400.34	400.37	400.27	400.26	400.28	400.24	400.23	400.32	400.23	400.19	400.28	400.26	400.22	400.23	400.24	400.22	400.24	400.23	400.24	400.26	400.26	400.2	400.31	400.28	400.24	400.3	400.23	400.32	400.25
EX_h2s[fe]	190.97	191.761	191.07	145.331	190.968	191.058	190.965	191.058	139.551	191.433	190.965	137.346	191.173	108.335	143.16	123.002	191.158	159.729	168.049	178.026	228.666	279.717	191.054	217.488	191.065	190.476	190.965	171.38	141.131	99.3791	190.97	191.049	191.178	191.142	191.108	183.943	157.344	125.428	101.528	191.317	192.002	91.6531	190.97	191.053	172.891	117.171	101.31	122.625	179.669
EX_h[fe]	400.24	400.31	400.24	400.27	400.3	400.33	400.21	400.25	400.21	400.3	400.26	400.21	400.28	400.3	400.25	400.32	400.32	400.26	400.28	400.28	400.34	400.37	400.27	400.26	400.28	400.24	400.23	400.32	400.23	400.19	400.28	400.26	400.22	400.23	400.24	400.22	400.24	400.23	400.24	400.26	400.26	400.2	400.31	400.28	400.24	400.3	400.23	400.32	400.25
EX_ha[fe]	0	0	0	0	0	0	0	0	0	0	0	0	0	0	0	0	0	0	0	0	0	0	0	0	0	0	0	0	0	0	0	0	0	0	0	0	0	0	0	0	0	0	0	0	0	0	0	0	0
EX_ha_deg1[fe]	0	0	0	0	0	0	0	0	0	0	0	0	0	0	0	0	0	0	0	0	0	0	0	0	0	0	0	0	0	0	0	0	0	0	0	0	0	0	0	0	0	0	0	0	0	0	0	0	0
EX_ha_pre1[fe]	0	0	0	0	0	0	0	0	0	0	0	0	0	0	0	0	0	0	0	0	0	0	0	0	0	0	0	0	0	0	0	0	0	0	0	0	0	0	0	0	0	0	0	0	0	0	0	0	0
EX_hdca[fe]	76.4936	85.4573	76.7829	63.673	70.4391	72.8723	63.4107	86.734	119.818	74.9615	64.2094	70.4325	67.7917	59.276	93.1762	79.036	87.4913	97.5801	69.4093	92.8054	90.6295	105.948	75.839	81.6992	72.8646	104.275	69.8355	85.9603	137.231	95.5134	78.6306	69.6707	63.7348	113.232	70.0382	95.6367	67.4754	66.5074	100.902	110.276	68.0111	74.9141	83.0796	83.6906	148.505	51.1607	126.831	112.602	77.3133
EX_hexs[fe]	0	0	0	0	0	0	0	0	0	0	0	0	0	0	0	0	0	0	0	0	0	0	0	0	0	0	0	0	0	0	0	0	0	0	0	0	0	0	0	0	0	0	0	0	0	0	0	0	0
EX_hg2[fe]	0	0	0	0	0	0	0	0	0	0	0	0	0	0	0	0	0	0	0	0	0	0	0	0	0	0	0	0	0	0	0	0	0	0	0	0	0	0	0	0	0	0	0	0	0	0	0	0	0
EX_his_L[fe]	292.32	240.33	233.071	232.724	239.916	257.489	210.945	231.844	163.299	246.026	217.207	207.903	245.583	231.689	230.668	242.108	256.434	250.969	224.031	264.376	266.347	312.884	268.11	247.854	275.896	271.062	223.664	257.605	256.935	216.199	258.623	225.454	215.593	284.084	236.794	230.997	202.963	195.781	221.356	270.149	247.203	194.651	239.301	239.963	273.717	220.134	246.678	239.239	234.251
EX_hista[fe]	0.107919	1.35605	0.207618	0.227912	0.264811	0.338218	0.0857004	0.923002	1.02823	0.692212	0.248224	0	0.196444	3.77473	18.1235	1.1877	1.06883	0.946906	0.416826	0.292597	38.1569	169.318	0.0850328	30.5639	0.346331	0.487836	0.517203	2.35322	0.41139	0.752758	0.264998	1.05863	0.378649	0.171943	0.614746	0.097235	0.187999	0.721508	1.55943	0.869807	1.02861	5.31675	6.80162	4.99622	0.269844	1.05485	1.28837	2.20454	0.901064
EX_hom_L[fe]	0	0	0	0	0	0	0	0	0	0	0	0	0	0	0	0	0	0	0	0	0	0	0	0	0	0	0	0	0	0	0	0	0	0	0	0	0	0	0	0	0	0	0	0	0	0	0	0	0
EX_homogal[fe]	0	0	0	0	0	0	0	0	0	0	0	0	0	0	0	0	0	0	0	0	0	0	0	0	0	0	0	0	0	0	0	0	0	0	0	0	0	0	0	0	0	0	0	0	0	0	0	0	0
EX_hspg[fe]	0	0	0	0	0	0	0	0	0	0	0	0	0	0	0	0	0	0	0	0	0	0	0	0	0	0	0	0	0	0	0	0	0	0	0	0	0	0	0	0	0	0	0	0	0	0	0	0	0
EX_hspg_degr_10[fe]	0	0	0	0	0	0	0	0	0	0	0	0	0	0	0	0	0	0	0	0	0	0	0	0	0	0	0	0	0	0	0	0	0	0	0	0	0	0	0	0	0	0	0	0	0	0	0	0	0
EX_hspg_degr_11[fe]	0	0	0	0	0	0	0	0	0	0	0	0	0	0	0	0	0	0	0	0	0	0	0	0	0	0	0	0	0	0	0	0	0	0	0	0	0	0	0	0	0	0	0	0	0	0	0	0	0
EX_hspg_degr_12[fe]	0	0	0	0	0	0	0	0	0	0	0	0	0	0	0	0	0	0	0	0	0	0	0	0	0	0	0	0	0	0	0	0	0	0	0	0	0	0	0	0	0	0	0	0	0	0	0	0	0
EX_hspg_degr_13[fe]	0	0	0	0	0	0	0	0	0	0	0	0	0	0	0	0	0	0	0	0	0	0	0	0	0	0	0	0	0	0	0	0	0	0	0	0	0	0	0	0	0	0	0	0	0	0	0	0	0
EX_hspg_degr_14[fe]	0	0	0	0	0	0	0	0	0	0	0	0	0	0	0	0	0	0	0	0	0	0	0	0	0	0	0	0	0	0	0	0	0	0	0	0	0	0	0	0	0	0	0	0	0	0	0	0	0
EX_hspg_degr_15[fe]	0	0	0	0	0	0	0	0	0	0	0	0	0	0	0	0	0	0	0	0	0	0	0	0	0	0	0	0	0	0	0	0	0	0	0	0	0	0	0	0	0	0	0	0	0	0	0	0	0
EX_hspg_degr_1[fe]	0	0	0	0	0	0	0	0	0	0	0	0	0	0	0	0	0	0	0	0	0	0	0	0	0	0	0	0	0	0	0	0	0	0	0	0	0	0	0	0	0	0	0	0	0	0	0	0	0
EX_hspg_degr_2[fe]	0	0	0	0	0	0	0	0	0	0	0	0	0	0	0	0	0	0	0	0	0	0	0	0	0	0	0	0	0	0	0	0	0	0	0	0	0	0	0	0	0	0	0	0	0	0	0	0	0
EX_hspg_degr_3[fe]	0	0	0	0	0	0	0	0	0	0	0	0	0	0	0	0	0	0	0	0	0	0	0	0	0	0	0	0	0	0	0	0	0	0	0	0	0	0	0	0	0	0	0	0	0	0	0	0	0
EX_hspg_degr_4[fe]	0	0	0	0	0	0	0	0	0	0	0	0	0	0	0	0	0	0	0	0	0	0	0	0	0	0	0	0	0	0	0	0	0	0	0	0	0	0	0	0	0	0	0	0	0	0	0	0	0
EX_hspg_degr_5[fe]	0	0	0	0	0	0	0	0	0	0	0	0	0	0	0	0	0	0	0	0	0	0	0	0	0	0	0	0	0	0	0	0	0	0	0	0	0	0	0	0	0	0	0	0	0	0	0	0	0
EX_hspg_degr_6[fe]	0	0	0	0	0	0	0	0	0	0	0	0	0	0	0	0	0	0	0	0	0	0	0	0	0	0	0	0	0	0	0	0	0	0	0	0	0	0	0	0	0	0	0	0	0	0	0	0	0
EX_hspg_degr_7[fe]	0	0	0	0	0	0	0	0	0	0	0	0	0	0	0	0	0	0	0	0	0	0	0	0	0	0	0	0	0	0	0	0	0	0	0	0	0	0	0	0	0	0	0	0	0	0	0	0	0
EX_hspg_degr_8[fe]	0	0	0	0	0	0	0	0	0	0	0	0	0	0	0	0	0	0	0	0	0	0	0	0	0	0	0	0	0	0	0	0	0	0	0	0	0	0	0	0	0	0	0	0	0	0	0	0	0
EX_hspg_degr_9[fe]	0	0	0	0	0	0	0	0	0	0	0	0	0	0	0	0	0	0	0	0	0	0	0	0	0	0	0	0	0	0	0	0	0	0	0	0	0	0	0	0	0	0	0	0	0	0	0	0	0
EX_hspg_rest[fe]	0	0	0	0	0	0	0	0	0	0	0	0	0	0	0	0	0	0	0	0	0	0	0	0	0	0	0	0	0	0	0	0	0	0	0	0	0	0	0	0	0	0	0	0	0	0	0	0	0
EX_hxan[fe]	65.7649	42.1036	24.6816	18.7734	86.859	67.4956	48.9373	58.3458	57.1421	113.629	48.8516	28.1985	55.2441	13.9411	27.1957	37.0845	78.9721	49.7559	46.6174	54.2694	66.117	38.7077	54.8732	55.3618	55.6573	109.123	40.5756	56.4857	40.1438	7.37508	35.0948	86.3924	77.1008	85.2497	62.562	49.9481	36.3985	10.5842	11.224	59.1817	97.1343	8.55353	89.6784	93.3853	55.2455	21.212	23.5397	34.6119	50.0717
EX_icdchol[fe]	0	0	0	0	0	0	0	0	0	0	0	0	0	0	0	0	0	0	0	0	0	0	0	0	0	0	0	0	0	0	0	0	0	0	0	0	0	0	0	0	0	0	0	0	0	0	0	0	0
EX_idon_L[fe]	0	0.324746	0	0	0.137406	0	0	0	0.310655	0.0832211	0	0	0	0	2.78876	0.0746522	0.580459	0	0.145609	0.292597	0.327314	2.99601	0	1.61494	0	0	0.517203	1.89559	0	0.752758	0.264998	0.980055	0.169421	0	0	0.097235	0.0726662	0	0.92566	0.523884	0	4.84703	0.455155	0	0.269844	0.675972	1.0083	1.11961	0.0625532
EX_idour[fe]	0	0	0	0	0	0	0	0	0	0	0	0	0	0	0	0	0	0	0	0	0	0	0	0	0	0	0	0	0	0	0	0	0	0	0	0	0	0	0	0	0	0	0	0	0	0	0	0	0
EX_ile_L[fe]	284.381	171.626	181.372	352.164	193.038	219.952	135.615	161.092	190.824	245.374	148.324	95.8356	239.071	317.665	99.007	376.168	250.836	170.989	111.275	213.066	217.417	279.274	197.751	172.882	279.071	310.645	135.48	166.775	190.083	54.6254	185.52	191.725	164.233	242.298	156.151	130.742	79.2481	45.0712	64.9837	214.109	246.675	48.0484	207.422	212.419	203.481	221.855	137.473	126.77	182.195
EX_ind3ac[fe]	76.6344	45.7853	48.7167	14.2815	27.9138	55.559	12.6719	31.9786	15.0803	19.6918	23.537	26.4216	24.497	4.57201	31.741	22.7543	46.2119	53.8218	18.8085	47.0348	41.5174	24.9116	68.3099	23.4041	68.3068	56.6382	16.1062	54.1094	79.8634	36.3662	41.9247	12.7164	6.30568	81.3662	34.0627	38.0296	10.9846	14.3875	40.9357	79.8117	26.4355	13.1779	23.6261	24.472	93.888	12.2317	67.9104	51.7118	27.5619
EX_ind3ppa[fe]	1.87047	4.75532	2.82426	0.489407	1.77108	2.79441	0.842702	1.45491	33.9004	4.43548	1.30327	4.21397	0.892223	0.857842	7.27801	1.04839	4.04531	2.98994	2.01973	5.72147	3.88216	1.65779	0.910394	3.47487	3.02856	2.48285	1.91595	6.26195	1.05371	10.01	1.15332	0.421452	0.159421	5.92093	1.92641	1.63193	2.95931	0.758276	9.97226	4.46098	3.22254	1.25124	2.20663	1.54677	3.25797	2.52211	20.7122	5.89616	3.41426
EX_indole[fe]	262.419	234.958	231.819	234.718	216.218	232.386	197.932	211.718	91.0043	201.528	214.064	213.682	235.143	239.304	237.779	245.68	197.408	238.655	228.378	225.058	246.582	297.485	258.526	240.258	249.187	161.421	217.758	254.776	248.1	232.982	254.262	180.101	180.609	265.648	226.559	226.593	211.923	212.932	236.837	253.516	191.682	215.522	214.644	211.226	259.139	192.782	251.776	246.529	232.358
EX_indprp[fe]	1.87047	4.75532	2.82426	0.489407	1.77108	2.79441	0.842702	1.45491	33.9004	4.43548	1.30327	4.21397	0.892223	0.857842	7.27801	1.04839	4.04531	2.98994	2.01973	5.72147	3.88216	1.65779	0.910394	3.47487	3.02856	2.48285	1.91595	6.26195	1.05371	10.01	1.15332	0.421452	0.159421	5.92093	1.92641	1.63193	2.95931	0.758276	9.97226	4.46098	3.22254	1.25124	2.20663	1.54677	3.25797	2.52211	20.7122	5.89616	3.41426
EX_inost[fe]	0	0	0	0	0	0	0	0	0	0	0	0	0	0	0	0	0	0	0	0	0	0	0	0	0	0	0	0	0	0	0	0	0	0	0	0	0	0	0	0	0	0	0	0	0	0	0	0	0
EX_ins[fe]	208.836	183.386	180.389	181.923	174.835	186.902	158.286	172.859	98.2764	173.566	163.928	160.674	182.765	179.718	183.406	188.559	181.978	184.25	171.88	187.059	190.184	227.233	199.913	186.449	200.909	145.221	166.996	193.142	189.174	170.934	194.158	162.63	158.467	203.74	175.222	173.776	160.093	156.856	174.235	198.109	176.32	157.601	173.867	173.101	199.852	170.123	189.255	184.337	178.651
EX_inulin[fe]	0	0	0	0	0	0	0	0	0	0	0	0	0	0	0	0	0	0	0	0	0	0	0	0	0	0	0	0	0	0	0	0	0	0	0	0	0	0	0	0	0	0	0	0	0	0	0	0	0
EX_isetac[fe]	0	0	0	0	0	0	0	0	0	0	0	0	0	0	0	0	0	0	0	0	0	0	0	0	0	0	0	0	0	0	0	0	0	0	0	0	0	0	0	0	0	0	0	0	0	0	0	0	0
EX_isobut[fe]	135.316	259.318	254.499	338.441	215.539	201.781	266.101	262.673	66.0488	191.154	239.354	296.226	274.246	341.801	314.325	320.656	178.046	286.699	302.879	214.257	229.182	148.648	220.922	242.906	191.258	146.189	276.628	264.818	310.658	378.992	231.215	218.444	235.269	193.683	248.806	290.165	327.095	361.694	375.25	247.339	183.068	357.306	208.143	205.954	279.842	201.49	344.007	331.267	243.825
EX_isocapr[fe]	132.261	257.81	254.208	311.571	214.403	200.886	264.642	262.171	66.0488	185.897	238.117	296.226	274.109	311.902	313.177	317.57	177.746	268.58	300.41	213.818	219.82	141.295	219.247	242.071	176.309	137.309	275.862	258.421	309.8	322.241	230.541	216.925	235.269	192.378	245.822	290	315.989	301.875	323.301	241.534	182.666	309.279	207.707	205.056	278.073	200.618	327.528	322.592	243.337
EX_isochol[fe]	0	0	0	0	0	0	0	0	0	0	0	0	0	0	0	0	0	0	0	0	0	0	0	0	0	0	0	0	0	0	0	0	0	0	0	0	0	0	0	0	0	0	0	0	0	0	0	0	0
EX_isoval[fe]	67.0657	131.282	128.516	156.03	108.087	101.84	132.742	131.813	49.9746	95.1662	119.71	150.22	137.5	156.38	160.227	159.309	90.8955	135.785	151.215	109.77	111.851	71.4765	110.079	122.773	89.6686	69.8957	138.889	132.341	155.427	166.125	115.847	108.673	117.714	99.1493	123.874	145.816	159.449	151.302	166.637	122.998	92.9443	155.254	104.957	103.301	140.665	101.57	174.12	164.244	123.375
EX_ispre[fe]	110.131	20.9245	32.1467	9.44104	15.6628	36.8545	12.1952	7.72465	20.2727	1.78802	26.1079	9.97268	16.8271	4.86282	3.82237	11.7796	11.1035	11.085	6.85724	12.218	12.778	9.53761	48.4314	8.36956	62.2623	7.8199	6.05184	26.9914	0.0752316	3.88452	18.77	1.85925	1.30338	37.1458	16.9724	4.61328	3.58688	8.41771	4.00506	27.1862	14.1847	0.239859	1.93112	1.18965	3.00443	2.3508	2.92929	5.12378	0.232537
EX_k[fe]	0.00768527	0.00696559	0.00674881	0.00421532	0.0073166	0.00725457	0.0068847	0.00707278	0.00558842	0.00755456	0.00695251	0.00684239	0.00609172	0.00441532	0.00683635	0.0048252	0.00734885	0.00770362	0.00712678	0.00747758	0.00763166	0.00763191	0.00723356	0.00710445	0.00702607	0.00807431	0.00696093	0.00753141	0.00720553	0.00671571	0.00697664	0.00711415	0.00696799	0.0077645	0.0072313	0.00718623	0.00681216	0.00665132	0.00682124	0.00722392	0.00719306	0.00654693	0.007179	0.007241	0.00769232	0.00626003	0.0071408	0.00715671	0.00693615
EX_kdo[fe]	0	0	0	0	0	0	0	0	0	0	0	0	0	0	0	0	0	0	0	0	0	0	0	0	0	0	0	0	0	0	0	0	0	0	0	0	0	0	0	0	0	0	0	0	0	0	0	0	0
EX_kesto[fe]	0	0	0	0	0	0	0	0	0	0	0	0	0	0	0	0	0	0	0	0	0	0	0	0	0	0	0	0	0	0	0	0	0	0	0	0	0	0	0	0	0	0	0	0	0	0	0	0	0
EX_kestopt[fe]	0	0	0	0	0	0	0	0	0	0	0	0	0	0	0	0	0	0	0	0	0	0	0	0	0	0	0	0	0	0	0	0	0	0	0	0	0	0	0	0	0	0	0	0	0	0	0	0	0
EX_kestottr[fe]	0	0	0	0	0	0	0	0	0	0	0	0	0	0	0	0	0	0	0	0	0	0	0	0	0	0	0	0	0	0	0	0	0	0	0	0	0	0	0	0	0	0	0	0	0	0	0	0	0
EX_lac_D[fe]	375.768	361.038	339.851	381.875	384.565	381.117	377.904	384.467	396.227	395.931	357.74	352.671	378.193	364.157	374.439	382.612	364.473	388.672	387.838	380.965	387.743	389.137	377.66	384.416	355.972	388.274	389.324	375.712	363.696	396.927	367.024	389.835	388.914	350.281	383.263	378.91	390.078	393.596	398.389	382.806	368.927	391.114	389.196	388.491	380.182	232.698	388.112	392.165	330.999
EX_lac_L[fe]	209.1	91.1982	76.135	333.227	95.4544	132.589	43.8847	54.9261	85.9415	112.185	87.2654	64.5909	180.81	318.08	79.8053	366.152	148.808	158.977	70.8447	183.811	166.6	253.627	133.728	104.731	215.956	254.252	80.034	143.047	167.293	62.7262	146.199	39.0522	22.9018	213.51	116.344	92.6675	43.7776	31.0731	72.9447	142.107	103.06	49.5536	120.711	115.531	168.295	212.826	134.484	113.963	141.784
EX_lanost[fe]	0	0	0	0	0	0	0	0	0	0	0	0	0	0	0	0	0	0	0	0	0	0	0	0	0	0	0	0	0	0	0	0	0	0	0	0	0	0	0	0	0	0	0	0	0	0	0	0	0
EX_lcts[fe]	0	0	0	0	0	0	0	0	0	0	0	0	0	0	0	0	0	0	0	0	0	0	0	0	0	0	0	0	0	0	0	0	0	0	0	0	0	0	0	0	0	0	0	0	0	0	0	0	0
EX_leu_L[fe]	393.186	397.89	399.005	385.115	396.923	397.912	399.359	399.458	197.257	399.712	399.542	399.542	392.847	385.426	384.128	393.833	398.628	390.153	397.286	395.236	397.072	396.813	385.377	397.915	375.253	396.282	399.59	395.748	397.267	396.358	374.077	395.879	393.873	381.443	388.896	390.348	399.786	398.962	397.967	395.654	399.076	399.734	389.333	388.95	388.949	398.552	398.937	398.941	399.315
EX_levan1000[fe]	0	0	0	0	0	0	0	0	0	0	0	0	0	0	0	0	0	0	0	0	0	0	0	0	0	0	0	0	0	0	0	0	0	0	0	0	0	0	0	0	0	0	0	0	0	0	0	0	0
EX_levanb[fe]	0	0	0	0	0	0	0	0	0	0	0	0	0	0	0	0	0	0	0	0	0	0	0	0	0	0	0	0	0	0	0	0	0	0	0	0	0	0	0	0	0	0	0	0	0	0	0	0	0
EX_levanttr[fe]	0	0	0	0	0	0	0	0	0	0	0	0	0	0	0	0	0	0	0	0	0	0	0	0	0	0	0	0	0	0	0	0	0	0	0	0	0	0	0	0	0	0	0	0	0	0	0	0	0
EX_levantttr[fe]	0	0	0	0	0	0	0	0	0	0	0	0	0	0	0	0	0	0	0	0	0	0	0	0	0	0	0	0	0	0	0	0	0	0	0	0	0	0	0	0	0	0	0	0	0	0	0	0	0
EX_lichn[fe]	0	0	0	0	0	0	0	0	0	0	0	0	0	0	0	0	0	0	0	0	0	0	0	0	0	0	0	0	0	0	0	0	0	0	0	0	0	0	0	0	0	0	0	0	0	0	0	0	0
EX_lmn2[fe]	0	0	0	0	0	0	0	0	0	0	0	0	0	0	0	0	0	0	0	0	0	0	0	0	0	0	0	0	0	0	0	0	0	0	0	0	0	0	0	0	0	0	0	0	0	0	0	0	0
EX_lmn30[fe]	0	0	0	0	0	0	0	0	0	0	0	0	0	0	0	0	0	0	0	0	0	0	0	0	0	0	0	0	0	0	0	0	0	0	0	0	0	0	0	0	0	0	0	0	0	0	0	0	0
EX_lys_L[fe]	391.992	388.421	391.401	384.084	394.977	394.665	399.764	397.309	399.624	398.565	397.357	378.966	393.172	386.825	392.919	394.763	388.945	390.318	397.434	393.369	395.882	395.694	394.397	392.168	392.538	392.359	394.695	396.547	391.767	399.221	380.642	393.219	392.114	380.892	382.99	390.299	395.276	399.806	399.033	383.482	391.804	388.933	389.041	388.773	387.983	397.73	398.228	397.432	397.151
EX_lyx_L[fe]	0	0	0	0	0	0	0	0	0	0	0	0	0	0	0	0	0	0	0	0	0	0	0	0	0	0	0	0	0	0	0	0	0	0	0	0	0	0	0	0	0	0	0	0	0	0	0	0	0
EX_mal_L[fe]	240.276	251.143	241.45	342.745	231.585	237.372	267.756	264.519	82.2192	188.096	269.566	317.635	298.301	353.408	327.646	332.307	210.985	272.574	300.827	213.338	264.86	316.123	254.826	277.53	220.69	142.102	277.354	276.456	286.818	362.527	235.053	213.575	232.091	227.226	265.535	297.367	330.696	368.315	363.335	249.365	172.167	381.252	214.995	209.394	277.906	343.314	328.36	321.117	311.992
EX_malt[fe]	52.1644	48.9177	52.1644	34.5088	37.5488	52.1644	33.2567	35.6238	40.8538	31.1459	39.7281	34.6773	36.1964	28.0687	30.0992	32.9293	41.2124	37.3731	39.6606	52.1644	32.1397	30.8896	52.1644	42.1325	52.1644	50.8034	44.3361	50.4404	27.9193	31.8698	52.1644	28.6084	28.1291	44.7516	40.4485	29.4168	29.8735	33.1795	31.5777	48.1509	43.9198	27.4369	29.3672	28.856	33.9843	29.0616	30.2553	32.2699	28.2345
EX_malthx[fe]	0	0	0	0	0	0	0	0	0	0	0	0	0	0	0	0	0	0	0	0	0	0	0	0	0	0	0	0	0	0	0	0	0	0	0	0	0	0	0	0	0	0	0	0	0	0	0	0	0
EX_malttr[fe]	75.234	32.7684	41.0144	11.1335	15.6936	39.3995	9.25543	13.0342	20.7247	6.08923	18.9626	11.3863	13.6651	1.47344	4.51924	8.76436	21.2154	15.4646	18.8613	43.611	7.57993	5.70486	64.9234	22.5692	65.7757	35.5756	25.8746	35.0309	1.2494	7.17517	68.6194	2.28299	1.56402	26.4977	20.0431	3.49557	4.18063	9.13961	6.73698	31.5967	25.2502	0.525689	3.42124	2.65447	10.3469	2.96276	4.75342	7.85665	1.72213
EX_man6p[fe]	0	0	0	0	0	0	0	0	0	0	0	0	0	0	0	0	0	0	0	0	0	0	0	0	0	0	0	0	0	0	0	0	0	0	0	0	0	0	0	0	0	0	0	0	0	0	0	0	0
EX_man[fe]	0	0	0	0	0	0	0	0	0	0	0	0	0	0	0	0	0	0	0	0	0	0	0	0	0	0	0	0	0	0	0	0	0	0	0	0	0	0	0	0	0	0	0	0	0	0	0	0	0
EX_mannan[fe]	0	0	0	0	0	0	0	0	0	0	0	0	0	0	0	0	0	0	0	0	0	0	0	0	0	0	0	0	0	0	0	0	0	0	0	0	0	0	0	0	0	0	0	0	0	0	0	0	0
EX_mantr[fe]	0	0	0	0	0	0	0	0	0	0	0	0	0	0	0	0	0	0	0	0	0	0	0	0	0	0	0	0	0	0	0	0	0	0	0	0	0	0	0	0	0	0	0	0	0	0	0	0	0
EX_melib[fe]	0	0	0	0	0	0	0	0	0	0	0	0	0	0	0	0	0	0	0	0	0	0	0	0	0	0	0	0	0	0	0	0	0	0	0	0	0	0	0	0	0	0	0	0	0	0	0	0	0
EX_meoh[fe]	98.6147	193.001	181.061	26.421	192.203	166.518	243.538	225.737	4.02104	152.879	218.04	263.692	143.401	57.1183	274.853	7.1148	133.399	216.323	280.117	151.988	173.397	112.307	184.141	215.437	83.877	80.812	255.241	208.888	201.054	325.269	188.822	196.135	222.847	101.144	224.758	250.251	313.321	352.448	320.84	154.954	135.015	343.741	179.921	176.519	180.314	174.925	259.1	263.982	215.244
EX_met_D[fe]	0	0	0	0	0	0	0	0	0	0	0	0	0	0	0	0	0	0	0	0	0	0	0	0	0	0	0	0	0	0	0	0	0	0	0	0	0	0	0	0	0	0	0	0	0	0	0	0	0
EX_met_L[fe]	167.441	168.232	167.541	121.802	167.439	167.528	167.436	167.529	159.431	167.904	167.436	113.817	167.643	84.8061	119.631	99.4725	167.628	136.199	144.519	154.497	205.137	256.187	167.525	193.959	167.536	167.516	167.435	147.851	117.601	75.8497	167.441	167.519	167.649	167.613	167.578	160.413	133.815	101.899	77.9989	167.787	168.472	68.1237	167.44	167.524	149.361	93.6412	77.781	99.0958	156.14
EX_metala[fe]	0	0	0	0	0	0	0	0	0	0	0	0	0	0	0	0	0	0	0	0	0	0	0	0	0	0	0	0	0	0	0	0	0	0	0	0	0	0	0	0	0	0	0	0	0	0	0	0	0
EX_metsox_R_L[fe]	0	0	0	0	0	0	0	0	0	0	0	0	0	0	0	0	0	0	0	0	0	0	0	0	0	0	0	0	0	0	0	0	0	0	0	0	0	0	0	0	0	0	0	0	0	0	0	0	0
EX_metsox_S_L[fe]	0	0	0	0	0	0	0	0	0	0	0	0	0	0	0	0	0	0	0	0	0	0	0	0	0	0	0	0	0	0	0	0	0	0	0	0	0	0	0	0	0	0	0	0	0	0	0	0	0
EX_mg2[fe]	0.00768527	0.00696559	0.00674881	0.00421532	0.0073166	0.00725457	0.0068847	0.00707278	0.00558842	0.00755456	0.00695251	0.00684239	0.00609172	0.00441532	0.00683635	0.0048252	0.00734885	0.00770362	0.00712678	0.00747758	0.00763166	0.00763191	0.00723356	0.00710445	0.00702607	0.00807431	0.00696093	0.00753141	0.00720553	0.00671571	0.00697664	0.00711415	0.00696799	0.0077645	0.0072313	0.00718623	0.00681216	0.00665132	0.00682124	0.00722392	0.00719306	0.00654693	0.007179	0.007241	0.00769232	0.00626003	0.0071408	0.00715671	0.00693615
EX_mn2[fe]	0.00768527	0.00696559	0.00674881	0.00421532	0.0073166	0.00725457	0.0068847	0.00707278	0.00558842	0.00755456	0.00695251	0.00684239	0.00609172	0.00441532	0.00683635	0.0048252	0.00734885	0.00770362	0.00712678	0.00747758	0.00763166	0.00763191	0.00723356	0.00710445	0.00702607	0.00807431	0.00696093	0.00753141	0.00720553	0.00671571	0.00697664	0.00711415	0.00696799	0.0077645	0.0072313	0.00718623	0.00681216	0.00665132	0.00682124	0.00722392	0.00719306	0.00654693	0.007179	0.007241	0.00769232	0.00626003	0.0071408	0.00715671	0.00693615
EX_mnl[fe]	98.6147	193.001	181.061	26.421	192.203	166.518	243.538	225.737	4.02104	152.879	218.04	263.692	143.401	57.1183	274.853	7.1148	133.399	216.323	280.117	151.988	173.397	112.307	184.141	215.437	83.877	80.812	255.241	208.888	201.054	325.269	188.822	196.135	222.847	101.144	224.758	250.251	313.321	352.448	320.84	154.954	135.015	343.741	179.921	176.519	180.314	174.925	259.1	263.982	215.244
EX_mobd[fe]	0	0	0	0	0	0	0	0	0	0	0	0	0	0	0	0	0	0	0	0	0	0	0	0	0	0	0	0	0	0	0	0	0	0	0	0	0	0	0	0	0	0	0	0	0	0	0	0	0
EX_mops[fe]	0	0	0	0	0	0	0	0	0	0	0	0	0	0	0	0	0	0	0	0	0	0	0	0	0	0	0	0	0	0	0	0	0	0	0	0	0	0	0	0	0	0	0	0	0	0	0	0	0
EX_mqn7[fe]	0.000475213	0.00042237	0.000204544	9.26012e-05	0.000612424	0.000462634	6.72802e-05	9.1631e-05	6.92254e-06	0.000683488	0.000537773	0.000588413	0.000299614	0.000154653	0.000312952	0.000532232	0.000617929	0.000462034	0.000422325	0.0005512	0.000559308	0.000371435	0.000579799	0.000429875	0.000610862	0.00174242	0.000248372	0.000592724	0.000680675	0.000124332	0.000677421	0.000106869	4.12748e-05	0.000946767	0.000639142	0.000862693	0.000399023	0.000110148	0.000172761	0.000633163	0.000467382	0.000347292	0.000838698	0.000832602	0.00106975	0.000351872	0.000505178	0.000535095	0.00053845
EX_mqn8[fe]	126.766	50.1267	58.5397	45.1614	39.5653	61.1293	38.6824	39.1026	28.5784	25.4056	43.89	44.229	46.8867	37.9425	46.477	44.3257	33.6164	44.223	42.4991	35.2271	32.4585	40.2267	76.3255	41.0732	82.6504	28.1425	40.9493	55.3044	37.1532	41.2613	51.8231	28.4662	30.565	45.6013	48.2299	35.7464	36.8464	42.5011	42.0744	54.1486	35.4784	34.4173	27.2212	25.9567	38.0821	25.4344	42.5066	43.3747	30.9268
EX_mso3[fe]	0	0	0	0	0	0	0	0	0	0	0	0	0	0	0	0	0	0	0	0	0	0	0	0	0	0	0	0	0	0	0	0	0	0	0	0	0	0	0	0	0	0	0	0	0	0	0	0	0
EX_n2[fe]	0	0	0	0	0	0	0	0	0	0.0366106	0	0	0.0344074	0	0	0	0.05	0	0	0	0	0	0	0	0	0	0	0	0	0	0	0	0	0	0	0	0	0	0	0	0	0	0	0	0	0	0	0	0
EX_n2o[fe]	0	0	0	0	0	0	0	0	0	0.0366106	0	0	0.0344074	0	0	0	0.05	0	0	0	0.05	0.05	0	0	0	0	0	0	0	0	0	0	0	0	0	0	0	0	0	0	0	0	0	0	0	0	0	0.0373416	0
EX_na1[fe]	0	0	0	0	0	0	0	0	0	0	0	0	0	0	0	0	0	0	0	0	0	0	0	0	0	0	0	0	0	0	0	0	0	0	0	0	0	0	0	0	0	0	0	0	0	0	0	0	0
EX_nac[fe]	283.778	311.451	301.443	348.239	276.423	279.056	279.676	280.143	175.989	245.377	297.58	328.217	316.331	351.326	364.069	366.99	254.055	321.31	353.239	297.836	313.331	348.729	320.779	322.7	286.881	295.404	316.239	342.672	350.474	368.192	331.351	230.3	243.945	291.397	307.863	335.634	331.709	332.147	375.071	307.931	232.741	335.557	281.054	272.675	345.337	358.074	382.181	379.743	350.291
EX_ncam[fe]	128.363	233.394	222.727	231.306	203.868	190.463	194.924	219.678	28.6272	178.689	200.023	217.349	237.375	239.56	245.756	230.42	170.547	251.183	226.467	203.868	210.789	154.234	207.261	230.408	151.91	128.864	212.107	245.874	281.597	243.304	216.033	184.014	181.956	172.616	218.48	239.766	208.161	212.53	249.354	218.564	154.413	215.634	201.062	200.351	270.537	184.494	270.601	262.587	218.585
EX_nh4[fe]	400.24	400.31	400.24	400.27	400.3	400.33	400.21	400.25	400.21	400.3	400.26	400.21	400.28	400.3	400.25	400.32	400.32	400.26	400.28	400.28	400.34	400.37	400.27	400.26	400.28	400.24	400.23	400.32	400.23	400.19	400.28	400.26	400.22	400.23	400.24	400.22	400.24	400.23	400.24	400.26	400.26	400.2	400.31	400.28	400.24	400.3	400.23	400.32	400.25
EX_ni2[fe]	0	0	0	0	0	0	0	0	0	0	0	0	0	0	0	0	0	0	0	0	0	0	0	0	0	0	0	0	0	0	0	0	0	0	0	0	0	0	0	0	0	0	0	0	0	0	0	0	0
EX_nmn[fe]	0	0	0	0	0	0	0	0	0	0	0	0	0	0	0	0	0	0	0	0	0	0	0	0	0	0	0	0	0	0	0	0	0	0	0	0	0	0	0	0	0	0	0	0	0	0	0	0	0
EX_no2[fe]	0	0	0	0	0	0	0	0	0	0	0	0	0	0	0	0	0	0	0	0	0	0	0	0	0	0	0	0	0	0	0	0	0	0	0	0	0	0	0	0	0	0	0	0	0	0	0	0	0
EX_no3[fe]	0	0	0	0	0	0	0	0	0	0	0	0	0	0	0	0	0	0	0	0	0	0	0	0	0	0	0	0	0	0	0	0	0	0	0	0	0	0	0	0	0	0	0	0	0	0	0	0	0
EX_no[fe]	0	0	0	0	0	0	0	0	0	0.0732212	0	0	0.0688148	0	0	0	0.1	0	0	0	0.1	0.1	0	0	0	0	0	0	0	0	0	0	0	0	0	0	0	0	0	0	0	0	0	0	0	0	0	0.0746832	0
EX_o2[fe]	81.4115	113.143	107.952	20.9093	107.048	102.667	109.903	113.801	15.0803	92.6757	110.911	120.581	91.9671	40.8988	129.447	22.7543	92.1986	124.106	125.398	105.311	112.608	96.6433	113.626	118.594	70.2855	77.9389	119.569	124.972	122.047	130.563	114.462	99.738	101.069	98.6534	118.42	121.553	119.59	122.796	132.008	108.67	86.9868	123.252	103.113	101.785	121.318	96.9146	135.078	131.808	114.483
EX_oaa[fe]	0	0	0	0	0	0.0895544	0	0	0	0.0732212	0.162149	0.0878512	0.0688148	0	0.096524	0	0.738598	0.62127	0.135608	0	7.447	5.53008	0.0850328	0.944965	0	0	0	0	0.0752316	0	0	0	0	0.171943	0	0	0	0	0	0	0.0883544	0	1.42718	1.10769	0	1.15839	0.0620156	0.65683	0.180213
EX_ocdca[fe]	139.838	136.739	130.71	94.4048	121.793	126.587	120.711	138.584	141.63	118.141	120.071	129.902	113.531	91.9865	144.586	103.64	128.831	145.395	130.286	134.377	135.751	122.626	134.609	130.939	122.536	136.012	127.281	139.544	176.075	156.845	130.157	119.023	117.029	150.696	126.278	148.209	132.027	137.451	160.141	155.407	112.975	141.484	128.034	128.071	184.258	99.8337	175.604	164.092	127.544
EX_ocdcea[fe]	0.000652407	0.000305327	0.000197374	0.00061132	0.000123511	0.000390562	0	0	0	2.21697e-05	0	0	8.24982e-05	0.000276075	0.00453601	3.83296e-05	0.000157228	0	0	4.60422e-05	0.000129318	0.000115565	0.00297322	0.000501437	0.00589335	0.000187492	0	0.000306931	6.8624e-05	0.00107317	0.00312151	2.40472e-05	3.49315e-05	0	0	0	0	0.000213197	0.000502846	0	0	0	2.48481e-05	2.56618e-05	0.000642491	0	0	0	0
EX_orn[fe]	357.914	383.905	382.583	379.995	380.246	362.079	378.369	388.981	399.371	382.44	381.166	362.7	388.75	381.601	384.313	393.064	356.839	344.936	393.722	349.799	366.031	377.84	375.695	391.093	340.037	353.967	371.314	367.638	353.484	396.75	361.05	380.368	383.718	312.988	358.762	388.059	394.224	394.508	397.778	370.419	358.811	390.638	383.28	382.403	383.818	382.397	394.761	396.09	394.251
EX_oxa[fe]	24.8136	27.2376	17.9474	5.47781	15.8997	19.8491	6.92872	27.5936	57.5126	19.933	9.92969	16.6123	11.9694	3.48193	35.1787	22.4848	36.5459	44.9684	12.6736	43.7623	38.6486	44.921	20.514	22.9016	22.7916	53.7743	13.5474	34.8734	80.0039	34.1133	23.8456	11.9035	5.34444	69.5847	17.9485	38.5416	7.96627	6.72771	40.06	53.6197	12.6451	15.9332	29.4411	29.6778	91.2746	13.0771	66.2399	52.9484	27.9111
EX_pac[fe]	103.922	221.164	209.608	29.6325	196.107	173.867	253.474	233.955	42.592	157.966	225.373	281.317	145.136	59.7523	289.928	10.4339	141.154	226.134	287.432	175.924	179.942	116.374	187.772	221.957	94.268	84.3174	261.403	225.36	204.019	353.359	193.833	201.72	227.708	112.176	229.272	252.588	318.881	341.643	344.493	173.796	146.485	333.965	184.982	180.135	185.841	177.6	283.057	278.177	219.061
EX_pb[fe]	0	0	0	0	0	0	0	0	0	0	0	0	0	0	0	0	0	0	0	0	0	0	0	0	0	0	0	0	0	0	0	0	0	0	0	0	0	0	0	0	0	0	0	0	0	0	0	0	0
EX_pect[fe]	0	0	0	0	0	0	0	0	0	0	0	0	0	0	0	0	0	0	0	0	0	0	0	0	0	0	0	0	0	0	0	0	0	0	0	0	0	0	0	0	0	0	0	0	0	0	0	0	0
EX_pecticgal[fe]	0	0	0	0	0	0	0	0	0	0	0	0	0	0	0	0	0	0	0	0	0	0	0	0	0	0	0	0	0	0	0	0	0	0	0	0	0	0	0	0	0	0	0	0	0	0	0	0	0
EX_phe_L[fe]	369.931	338.134	333.768	327.268	324.842	341.973	296.389	317.687	227.93	322.646	311.869	302.188	334.431	324.477	329.575	334.051	334.162	338.613	318.397	345.916	351.407	396.232	363.268	346.887	358.87	349.632	314.112	352.769	339.824	312.576	359.456	301.784	293.942	362.317	325.35	320.7	294.778	288.779	318.178	360.578	327.732	281.383	324.22	322.964	354.483	317.109	341.493	337.366	325.754
EX_pheme[fe]	0.000317569	0.000359359	0.000373671	0.000190033	0.000364804	0.000352887	0.000110399	7.53289e-05	0.00158359	0.000348758	0.000319753	0.000205058	0.00025392	0.000279495	0.000314284	0.000332532	0.000361972	0.000307646	0.000264973	0.000390589	0.000310016	0.000224513	0.000472051	0.000221192	0.000601121	0.000886419	0.000132006	0.000407547	0.000322756	0.000167304	0.000597698	0.000114776	8.91178e-05	0.000766907	0.000384093	0.000439157	0.000201407	7.91979e-05	0.000156811	0.000458783	0.00028714	0.000137807	0.000518258	0.000503195	0.000570692	0.000775889	0.000359062	0.000337612	0.000523259
EX_phenol[fe]	102.541	206.028	207.806	31.748	195.206	173.767	248.468	228.477	4.20544	153.205	221.093	264.792	144.352	62.2153	278.065	9.14693	136.66	216.563	282.137	152.129	174.636	113.058	194.73	218.637	95.227	82.4928	257.488	212.711	201.129	327.175	201.817	199.026	224.699	114.352	225.759	250.802	304.07	304.544	322.058	172.096	142.625	316.228	180.923	178.003	184.072	175.734	270.501	267.236	215.244
EX_phppa[fe]	1.87047	4.75532	2.82426	0.489407	1.77108	2.79441	0.842702	1.45491	33.9004	4.43548	1.30327	4.21397	0.892223	0.857842	7.27801	1.04839	4.04531	2.98994	2.01973	5.72147	3.88216	1.65779	0.910394	3.47487	3.02856	2.48285	1.91595	6.26195	1.05371	10.01	1.15332	0.421452	0.159421	5.92093	1.92641	1.63193	2.95931	0.758276	9.97226	4.46098	3.22254	1.25124	2.20663	1.54677	3.25797	2.52211	20.7122	5.89616	3.41426
EX_phpyr[fe]	1.87047	4.75532	2.82426	0.489407	1.77108	2.79441	0.842702	1.45491	33.9004	4.43548	1.30327	4.21397	0.892223	0.857842	7.27801	1.04839	4.04531	2.98994	2.01973	5.72147	3.88216	1.65779	0.910394	3.47487	3.02856	2.48285	1.91595	6.26195	1.05371	10.01	1.15332	0.421452	0.159421	5.92093	1.92641	1.63193	2.95931	0.758276	9.97226	4.46098	3.22254	1.25124	2.20663	1.54677	3.25797	2.52211	20.7122	5.89616	3.41426
EX_pi[fe]	0.850843	0.798714	0.785425	0.597359	0.823252	0.823176	0.802224	0.815151	1.13518	0.838368	0.80332	0.779576	0.732363	0.604447	0.782159	0.625793	0.828906	0.815912	0.797967	0.827343	0.830095	0.855894	0.817461	0.817186	0.789809	0.865388	0.80433	0.810311	0.799097	0.777453	0.804669	0.824329	0.815985	0.814807	0.80759	0.812424	0.787942	0.777946	0.78321	0.80936	0.820859	0.768853	0.825942	0.829346	0.831781	0.748087	0.800211	0.801509	0.792473
EX_pime[fe]	0	0	0	0	0	0	0	0	0	0	0	0	0	0	0	0	0	0	0	0	0	0	0	0	0	0	0	0	0	0	0	0	0	0	0	0	0	0	0	0	0	0	0	0	0	0	0	0	0
EX_pnto_R[fe]	0.00147532	0.000252528	0.000350661	0.000112741	0.000816869	0.00132341	0.00119109	0.000456885	2.72733e-05	0.000805539	0.00136694	0.000653505	0.000392992	0.000398176	0.000221146	0.000425916	0.0012768	0.00239721	0.000276953	0.00216894	0.00149128	0.00174686	0.000481383	0.000172783	0.00189293	0.00181683	0.00096626	0.00115603	0.00091157	1.68851e-05	0.000495265	0.000718093	0.000564005	0.00167516	0.00110553	0.000344262	0.000116578	0.000205461	5.90174e-05	0.000717953	0.000928641	0.000135058	0.000282408	0.000284532	0.000159451	0.000423364	0.000320596	0.000233947	0.000160053
EX_ppa[fe]	361.517	385.674	383.407	394.191	376.122	363.264	367.306	385.269	399.561	382.758	356.914	362.724	387.898	389.347	397.428	388.967	358.142	352.913	393.824	340.216	369.189	380.299	389.028	392.582	361.516	357.358	371.352	373.249	382.783	399.817	385.997	380.686	383.913	349.168	368.933	388.739	394.196	395.138	399.225	374.606	376.155	387.748	393.194	392.932	394.625	394.58	395.643	396.528	394.773
EX_ppi[fe]	8.60238	8.62844	8.63509	8.72912	8.61617	8.61621	8.62669	8.62022	8.46021	8.60861	8.62614	8.63801	8.66162	8.72558	8.63672	8.7149	8.61335	8.61984	8.62882	8.61413	8.61275	8.59985	8.61907	8.61921	8.6329	8.59511	8.62564	8.62264	8.62825	8.63907	8.62547	8.61564	8.61981	8.6204	8.624	8.62159	8.63383	8.63883	8.63619	8.62312	8.61737	8.64337	8.61483	8.61313	8.61191	8.65376	8.62769	8.62705	8.63156
EX_pppn[fe]	1.87047	4.75532	2.82426	0.489407	1.77108	2.79441	0.842702	1.45491	33.9004	4.43548	1.30327	4.21397	0.892223	0.857842	7.27801	1.04839	4.04531	2.98994	2.01973	5.72147	3.88216	1.65779	0.910394	3.47487	3.02856	2.48285	1.91595	6.26195	1.05371	10.01	1.15332	0.421452	0.159421	5.92093	1.92641	1.63193	2.95931	0.758276	9.97226	4.46098	3.22254	1.25124	2.20663	1.54677	3.25797	2.52211	20.7122	5.89616	3.41426
EX_pro_L[fe]	391.807	396.226	398.096	397.589	397.742	397.227	398.591	399.146	400.066	394.715	398.584	396.92	399.851	397.985	384.317	397.841	397.982	380.95	396.26	398.577	388.984	391.52	389.594	396.536	367.25	389.998	398.632	392.583	398.279	396.889	389.95	394.519	394.058	398.809	395.997	399.996	398.044	399.298	398.015	392.641	398.278	398.554	398.963	398.713	396.16	399.294	395.614	397.301	399.419
EX_ptrc[fe]	342.064	351.28	310.449	389.482	375.936	349.832	362.28	378.567	193.31	381.749	362.883	359.414	390.358	385.575	373.813	391.773	356.204	349.262	380.638	351.524	367.942	375.853	355.646	385.66	304.77	350.606	366.662	362.293	385.342	394.699	351.079	371.153	373.942	360.393	372.319	384.77	391.628	386.511	396.16	365.822	366.702	395.415	389.874	389.579	375.905	394.109	372.186	384.945	395.467
EX_pullulan1200[fe]	0	0	0	0	0	0	0	0	0	0	0	0	0	0	0	0	0	0	0	0	0	0	0	0	0	0	0	0	0	0	0	0	0	0	0	0	0	0	0	0	0	0	0	0	0	0	0	0	0
EX_pydam[fe]	0	0	0	0	0	0	0	0	0	0	0	0	0	0	0	0	0	0	0	0	0	0	0	0	0	0	0	0	0	0	0	0	0	0	0	0	0	0	0	0	0	0	0	0	0	0	0	0	0
EX_pydx[fe]	102.05	58.8211	58.1233	16.7845	31.4914	59.0053	15.561	39.1693	6.12167	25.0417	28.5535	28.4227	25.7343	9.06429	48.3754	8.81869	57.7615	60.2037	31.6445	84.9139	82.8531	114.211	85.3526	67.9859	88.0263	81.689	36.4209	66.7906	81.776	40.1574	92.1856	13.7405	7.30492	96.1177	38.2258	41.55	12.2186	15.6228	44.5612	84.9842	39.097	13.9915	27.4179	27.6378	101.663	15.6591	70.5546	55.9801	30.5294
EX_pydxn[fe]	138.106	58.8276	58.1298	16.791	31.4979	59.0118	15.5675	39.1759	77.9643	25.0482	28.5601	28.4292	25.7408	9.07081	48.3819	31.454	57.7681	60.2102	31.651	84.9204	82.8596	186.531	85.3592	67.9924	88.0329	85.3268	36.4274	66.7971	81.7825	40.1639	92.1921	13.747	7.31144	96.1242	38.2323	41.5565	12.2251	15.6293	44.5677	84.9907	39.1035	13.998	27.4245	27.6444	101.67	15.6657	70.5611	55.9867	30.5359
EX_pyr[fe]	136.637	46.7196	49.7686	14.6065	28.2273	56.2255	12.6719	32.2294	79.9221	19.8382	23.9474	32.2126	24.6934	7.08498	31.8375	29.3436	46.9505	58.4463	19.4037	47.7013	53.2968	37.8043	68.9301	24.5791	84.9776	56.6382	16.6134	55.6299	106.769	37.7655	42.9246	12.795	6.36549	93.0864	34.337	38.1168	11.2579	14.5011	42.0777	80.5875	43.6351	21.0591	26.0753	26.6342	94.1478	26.8319	68.4505	54.3391	27.7947
EX_q8[fe]	1.2885e-05	1.72594e-05	3.72369e-06	9.88433e-05	5.06398e-05	4.21885e-05	4.54102e-05	1.5844e-05	0.00157068	9.88113e-06	0.00010445	1.54513e-06	0.000105933	0.000166878	3.43453e-06	7.29723e-05	7.73015e-05	6.24348e-05	1.20038e-05	0.000104248	1.89443e-05	3.75195e-05	1.40134e-05	3.27468e-06	2.45147e-05	1.96052e-05	5.57549e-06	5.91626e-05	1.57821e-05	1.71097e-06	8.07266e-05	1.36103e-06	1.97707e-06	0.000261242	9.18887e-05	3.56084e-05	1.16234e-05	7.24001e-07	1.4979e-06	3.46193e-05	3.11025e-06	1.48583e-05	6.6915e-05	6.62741e-05	2.29754e-06	0.000598821	7.22657e-06	1.41216e-05	0.00026688
EX_r34hpp[fe]	1.87047	4.75532	2.82426	0.489407	1.77108	2.79441	0.842702	1.45491	33.9004	4.43548	1.30327	4.21397	0.892223	0.857842	7.27801	1.04839	4.04531	2.98994	2.01973	5.72147	3.88216	1.65779	0.910394	3.47487	3.02856	2.48285	1.91595	6.26195	1.05371	10.01	1.15332	0.421452	0.159421	5.92093	1.92641	1.63193	2.95931	0.758276	9.97226	4.46098	3.22254	1.25124	2.20663	1.54677	3.25797	2.52211	20.7122	5.89616	3.41426
EX_raffin[fe]	0	0	0	0	0	0	0	0	0	0	0	0	0	0	0	0	0	0	0	0	0	0	0	0	0	0	0	0	0	0	0	0	0	0	0	0	0	0	0	0	0	0	0	0	0	0	0	0	0
EX_rbflvrd[fe]	132.988	108.678	92.1789	45.1668	107.867	116.499	93.471	106.408	43.4701	108.354	77.5021	55.8789	102.689	19.1968	57.2949	61.5509	114.39	79.9144	84.0744	89.063	119.048	68.7715	126.187	107.579	127.325	110.07	90.8805	85.74	70.6153	33.6807	96.483	98.1875	94.6276	108.363	108.025	92.0213	49.6703	25.5478	40.5883	125.827	104.442	12.4264	108.662	108.186	86.4954	28.7694	50.7052	61.3626	82.1008
EX_rhamnogalurII[fe]	0	0	0	0	0	0	0	0	0	0	0	0	0	0	0	0	0	0	0	0	0	0	0	0	0	0	0	0	0	0	0	0	0	0	0	0	0	0	0	0	0	0	0	0	0	0	0	0	0
EX_rhamnogalurI[fe]	0	0	0	0	0	0	0	0	0	0	0	0	0	0	0	0	0	0	0	0	0	0	0	0	0	0	0	0	0	0	0	0	0	0	0	0	0	0	0	0	0	0	0	0	0	0	0	0	0
EX_rib_D[fe]	273.893	305.232	308.659	60.8794	251.355	255.553	277.856	279.797	90.5232	205.635	270.276	341.815	198.148	101.157	353.752	67.1547	231.668	318.993	349.854	281.719	293.323	332.972	296.721	305.181	210.175	195.799	307.797	341.483	296.01	387.721	304.293	220.793	237.545	277.806	300.174	303.625	340.115	376.283	385.76	267.442	206.564	373.982	229.622	225.23	304.128	348.492	346.246	347.963	324.723
EX_ribflv[fe]	132.46	114.331	111.72	114.059	107.34	115.971	94.7377	105.939	42.9427	107.827	99.9	98.385	114.06	113.812	115.408	120.747	113.863	115.717	106.816	118.263	121.758	150.084	125.667	118.22	126.818	120.701	101.918	121.642	119.522	107.554	123.045	97.7036	94.2268	129.399	107.696	108.657	97.8001	96.3447	109.939	125.43	103.915	98.0876	108.142	107.663	127.643	114.862	120.765	117.146	115.32
EX_rmn[fe]	0	0	0	0	0	0	0	0	0	0	0	0	0	0	0	0	0	0	0	0	0	0	0	0	0	0	0	0	0	0	0	0	0	0	0	0	0	0	0	0	0	0	0	0	0	0	0	0	0
EX_sT_antigen[fe]	0	0	0	0	0	0	0	0	0	0	0	0	0	0	0	0	0	0	0	0	0	0	0	0	0	0	0	0	0	0	0	0	0	0	0	0	0	0	0	0	0	0	0	0	0	0	0	0	0
EX_sTn_antigen[fe]	0	0	0	0	0	0	0	0	0	0	0	0	0	0	0	0	0	0	0	0	0	0	0	0	0	0	0	0	0	0	0	0	0	0	0	0	0	0	0	0	0	0	0	0	0	0	0	0	0
EX_salcn[fe]	0	0	0	0	0	0	0	0	0	0	0	0	0	0	0	0	0	0	0	0	0	0	0	0	0	0	0	0	0	0	0	0	0	0	0	0	0	0	0	0	0	0	0	0	0	0	0	0	0
EX_sbt_D[fe]	0	0	0	0	0	0	0	0	0	0	0	0	0	0	0	0	0	0	0	0	0	0	0	0	0	0	0	0	0	0	0	0	0	0	0	0	0	0	0	0	0	0	0	0	0	0	0	0	0
EX_sbt_L[fe]	0	0	0	0	0	0	0	0	0	0	0	0	0	0	0	0	0	0	0	0	0	0	0	0	0	0	0	0	0	0	0	0	0	0	0	0	0	0	0	0	0	0	0	0	0	0	0	0	0
EX_sel[fe]	0	0	0	0	0	0	0	0	0	0	0	0	0	0	0	0	0	0	0	0	0	0	0	0	0	0	0	0	0	0	0	0	0	0	0	0	0	0	0	0	0	0	0	0	0	0	0	0	0
EX_selni[fe]	0	0	0	0	0	0	0	0	0	0	0	0	0	0	0	0	0	0	0	0	0	0	0	0	0	0	0	0	0	0	0	0	0	0	0	0	0	0	0	0	0	0	0	0	0	0	0	0	0
EX_ser_D[fe]	0	0	0	0	0	0	0	0	0	0	0	0	0	0	0	0	0	0	0	0	0	0	0	0	0	0	0	0	0	0	0	0	0	0	0	0	0	0	0	0	0	0	0	0	0	0	0	0	0
EX_ser_L[fe]	400.235	400.256	400.24	400.27	400.299	400.329	400.21	400.25	400.21	400.3	400.26	400.21	400.28	400.299	400.246	400.255	400.32	400.26	400.278	399.416	400.335	400.366	399.81	400.26	400.279	400.096	400.23	400.32	400.216	400.19	400.28	400.254	400.21	400.23	400.24	400.22	400.24	400.23	400.24	400.26	400.251	400.2	400.309	400.279	400.24	400.293	400.23	400.32	400.25
EX_sheme[fe]	9.44123e-05	0.00015181	0.000240272	0.000159778	9.31541e-05	0.000138583	8.52552e-05	3.82126e-05	4.81111e-06	1.36204e-05	0.000138015	2.08285e-05	0.00013305	0.000229152	0.000152202	0.000105844	0.000120361	8.17399e-05	4.24183e-05	0.000109178	5.68945e-05	6.1001e-05	0.000259814	4.47814e-05	0.000372513	9.46833e-05	2.93085e-05	0.000104131	3.68981e-05	4.00797e-05	0.000424315	6.24717e-05	6.55895e-05	0.000392315	0.00010225	0.000226807	2.55397e-05	1.94181e-05	2.19444e-05	0.000189581	8.45369e-05	1.48583e-05	0.00010258	0.00011448	0.000226862	0.000631509	0.00011129	5.7841e-05	0.000275325
EX_so3[fe]	3.33925	9.70655	8.17135	3.37585	8.54189	4.07728	6.97442	5.9502	0.155328	1.18959	14.5402	9.89712	7.89119	1.16064	3.73053	7.49736	10.2764	0.468453	0.899259	6.18102	4.00508	2.72885	0	7.19723	1.39691	3.68586	4.90917	9.53297	0	0.376379	2.02082	1.86153	1.30498	23.3298	5.8253	0.47341	3.5913	0	0.46283	12.0292	7.29697	0.239859	0.506014	0.0831796	2.97649	0.440648	0.504148	1.41069	0.0525532
EX_so4[fe]	40.4989	56.3015	53.1192	10.6784	52.3737	50.1437	53.206	55.3677	8.06772	45.8644	53.4372	58.6693	45.4147	24.0886	73.2172	11.4916	45.2834	61.4442	61.3892	51.6314	92.9978	184.797	55.6452	84.6138	35.2273	38.637	57.7064	61.2285	58.725	49.4791	56.0694	48.307	49.1876	48.6217	57.2343	59.2341	58.4434	60.6054	51.6283	53.6349	43.454	41.7531	50.3184	49.8196	59.6826	47.6483	51.4104	64.4026	55.8403
EX_spmd[fe]	1.8702	5.07973	2.82393	0.489199	1.90821	2.79413	0.84261	1.62537	34.2103	4.51844	1.30306	4.21358	0.892016	0.857567	10.0662	1.12279	4.6255	2.98964	2.23788	6.01374	4.20918	8.45326	0.910002	5.0896	3.02802	2.48255	2.433	8.15694	1.05355	10.7625	1.41782	1.40136	0.32875	5.92005	1.92607	1.72886	3.03183	1.42295	11.134	4.98446	3.2222	6.56763	8.13758	6.45951	3.52739	3.19794	21.7199	7.21952	3.5292
EX_srtn[fe]	0	0	0	0	0	0	0	0	0	0	0	0	0	0	0	0	0	0	0	0	0	0	0	0	0	0	0	0	0	0	0	0	0	0	0	0	0	0	0	0	0	0	0	0	0	0	0	0	0
EX_starch1200[fe]	0	0	0	0	0	0	0	0	0	0	0	0	0	0	0	0	0	0	0	0	0	0	0	0	0	0	0	0	0	0	0	0	0	0	0	0	0	0	0	0	0	0	0	0	0	0	0	0	0
EX_strch1[fe]	0	0	0	0	0	0	0	0	0	0	0	0	0	0	0	0	0	0	0	0	0	0	0	0	0	0	0	0	0	0	0	0	0	0	0	0	0	0	0	0	0	0	0	0	0	0	0	0	0
EX_strch2[fe]	27.0864	27.0864	27.0864	27.0864	27.0864	27.0864	27.0864	27.0864	27.0864	27.0864	27.0864	27.0864	27.0864	27.0864	27.0864	27.0864	27.0864	27.0864	27.0864	27.0864	27.0864	27.0864	27.0864	27.0864	27.0864	27.0864	27.0864	27.0864	27.0864	27.0864	27.0864	27.0864	27.0864	27.0864	27.0864	27.0864	27.0864	27.0864	27.0864	27.0864	27.0864	27.0864	27.0864	27.0864	27.0864	27.0864	27.0864	27.0864	27.0864
EX_stys[fe]	0	0	0	0	0	0	0	0	0	0	0	0	0	0	0	0	0	0	0	0	0	0	0	0	0	0	0	0	0	0	0	0	0	0	0	0	0	0	0	0	0	0	0	0	0	0	0	0	0
EX_succ[fe]	397.287	398.777	399.938	400.214	399.406	399.516	399.064	399.919	400.101	395.043	399.185	400.21	400.208	399.499	400.241	398.803	400.074	382.101	398.885	400.2	391.011	393.582	399.061	399.425	387.223	391.267	399.557	394.433	399.325	400.19	399.598	398.734	400.22	398.916	397.242	399.572	398.703	400.033	399.853	394.429	399.842	399.822	399.816	399.371	398.107	399.362	395.602	397.576	399.792
EX_sucr[fe]	0	0	0	0	0	0	0	0	0	0	0	0	0	0	0	0	0	0	0	0	0	0	0	0	0	0	0	0	0	0	0	0	0	0	0	0	0	0	0	0	0	0	0	0	0	0	0	0	0
EX_sulfac[fe]	0	0	0	0	0	0	0	0	0	0	0	0	0	0	0	0	0	0	0	0	0	0	0	0	0	0	0	0	0	0	0	0	0	0	0	0	0	0	0	0	0	0	0	0	0	0	0	0	0
EX_taur[fe]	0	0	0	0	0	0	0	0	0	0	0	0	0	0	0	0	0	0	0	0	0	0	0	0	0	0	0	0	0	0	0	0	0	0	0	0	0	0	0	0	0	0	0	0	0	0	0	0	0
EX_tchola[fe]	0	0	0	0	0	0	0	0	0	0	0	0	0	0	0	0	0	0	0	0	0	0	0	0	0	0	0	0	0	0	0	0	0	0	0	0	0	0	0	0	0	0	0	0	0	0	0	0	0
EX_tdchola[fe]	0	0	0	0	0	0	0	0	0	0	0	0	0	0	0	0	0	0	0	0	0	0	0	0	0	0	0	0	0	0	0	0	0	0	0	0	0	0	0	0	0	0	0	0	0	0	0	0	0
EX_tet[fe]	0	0	0	0	0	0	0	0	0	0	0	0	0	0	0	0	0	0	0	0	0	0	0	0	0	0	0	0	0	0	0	0	0	0	0	0	0	0	0	0	0	0	0	0	0	0	0	0	0
EX_thf[fe]	0.107919	0.847165	0.103809	0.227912	0.127405	0.338218	0.0857004	0.752447	0.71757	0.462548	0.0860744	0	0.12763	3.64361	15.3347	1.11305	0.366275	0.946901	0.198413	0	37.2665	124.198	0.0850328	28.9489	0.0915828	0.487836	0	0.260078	0.205695	0	0	0.0785752	0.209228	0.171943	0.614746	0	0.115332	0	0.397358	0.345923	1.02861	0	0.870289	0.0831796	0	0.378873	0.280078	0.806193	0.785958
EX_thm[fe]	115.745	116.41	115.446	30.5858	101.673	109.703	90.5073	104.165	28.0731	93.0113	92.8222	105.956	105.485	57.7251	117.933	43.569	106.633	122.313	111.231	120.664	124.185	131.087	123.007	110.522	103.869	106.768	98.6019	128.73	125.559	99.4778	116.752	86.0466	83.8628	136.538	109.161	111.184	95.6964	97.3564	101.627	129.5	93.0798	91.752	92.034	92.2947	134.396	98.7479	101.409	120.521	112.479
EX_thr_L[fe]	399.028	397.47	397.801	399.038	399.168	399.013	399.42	399.237	400.016	399.86	398.124	394.311	399.657	399.59	398.503	399.564	397.356	400.171	400.009	399.111	399.666	399.685	399.576	398.278	398.528	399.036	398.857	399.624	398.571	399.945	399.046	399.493	399.571	398.242	398.53	399.598	399.009	400.164	400.112	396.851	398.084	397.813	397.746	398.546	399.249	400.021	400.186	400.037	399.65
EX_thymd[fe]	322.141	338.534	326.265	378.795	336.334	328.32	362.826	375.47	253.65	334.794	328.427	321.078	371.026	378.08	370.808	359.999	317.415	336.767	354.857	307.928	340.195	362.622	346.986	357.637	324.094	235.934	349.613	329.281	340.141	389.147	349.063	373.438	379.404	307.709	329.9	347.756	365.262	381.233	384.019	346.083	344.144	374.257	332.928	334.928	330.467	372.216	351.927	351.018	356.772
EX_tma[fe]	41.251	33.8214	21.8136	7.41544	28.1099	32.8265	6.85302	26.6303	41.7842	20.1959	15.5692	26.4216	24.6246	8.21562	48.4701	29.7089	41.4391	42.0251	19.1525	41.251	78.9168	181.91	38.3918	51.0706	41.3426	41.3278	14.8004	41.251	41.4567	35.4164	31.6956	13.285	5.45406	41.4229	34.6775	38.0782	11.1362	9.26314	41.4119	41.5969	27.4641	16.0711	30.2406	29.4682	41.251	12.9535	41.4691	41.465	28.4317
EX_tmao[fe]	24.1081	25.1597	16.5303	5.04199	21.5352	18.8844	6.85302	26.6303	41.7842	18.1312	15.5692	16.5245	19.3901	8.21562	30.7992	29.7089	36.5359	42.0251	12.2968	41.251	41.2401	32.5414	19.9037	17.5843	21.721	41.3278	10.5641	41.251	41.4567	33.2297	23.3965	11.835	5.17012	41.4229	17.0694	38.0782	7.46594	6.62418	38.0877	41.5969	12.3217	16.0711	29.0514	29.3019	41.251	12.9535	41.4691	41.465	27.6245
EX_tre[fe]	0	0	0	0	0	0	0	0	0	0	0	0	0	0	0	0	0	0	0	0	0	0	0	0	0	0	0	0	0	0	0	0	0	0	0	0	0	0	0	0	0	0	0	0	0	0	0	0	0
EX_trp_L[fe]	241.062	209.94	206.693	205.73	194.838	210.89	175.648	189.217	86.6553	182.161	191.373	189.776	208.17	208.105	210.995	215.878	200.685	212.657	202.925	223.211	220.496	263.757	232.23	215.572	226.978	222.046	194.277	227.207	219.54	205.821	231.503	162.902	162.482	237.227	202.352	202.048	187.449	187.81	209.402	226.609	182.94	190.414	194.889	191.626	229.117	207.344	221.333	218.533	206.941
EX_trypta[fe]	1.97838	6.11137	3.03188	0.71732	2.03589	3.13263	0.928403	2.37791	34.9287	5.12769	1.55149	4.21397	1.08867	4.63257	25.4015	2.23609	5.11414	3.93685	2.43656	6.01407	42.0391	170.975	0.995427	34.0387	3.37489	2.97068	2.43315	8.61518	1.46509	10.7628	1.41832	1.48008	0.53807	6.09287	2.54115	1.72917	3.14731	1.47978	11.5317	5.33078	4.25115	6.56799	9.00826	6.54299	3.52781	3.57696	22.0006	8.1007	4.31532
EX_tsul[fe]	95.5352	20.9504	32.1864	9.38023	12.7485	36.7642	6.97442	5.9502	20.2977	1.71697	14.5402	9.89712	13.0669	1.16064	3.73053	7.49736	10.3785	10.2488	6.73005	6.18102	4.00508	2.72885	48.4062	7.43472	62.3392	7.82955	6.05931	23.0797	0	3.88931	18.7932	1.86153	1.30498	23.3298	16.9933	0.47341	3.5913	8.4281	4.01	27.2197	14.1138	0.239859	0.506014	0.0831796	3.00813	0.440648	2.87086	4.47313	0.0525532
EX_ttdca[fe]	80.7883	90.7925	81.7642	69.0562	75.2048	77.2481	68.5803	92.4088	125.672	80.1268	68.9997	75.0646	72.8822	64.0975	95.8494	83.6345	91.5507	101.691	74.5724	97.077	95.0493	102.497	80.6127	86.5176	76.7217	108.944	75.3548	90.3168	142.522	101.438	83.2276	75.043	69.1929	115.981	74.2682	101.038	73.1642	72.2654	106.837	115.03	72.8116	80.5333	88.1295	88.8957	153.684	53.3165	132.353	118.435	81.2498
EX_tym[fe]	1.97838	6.11137	3.03188	0.71732	2.03589	3.13263	0.928403	2.37791	34.9287	5.12769	1.55145	4.21397	1.08867	4.63257	25.4015	2.23609	5.11414	3.93685	2.43656	6.01407	42.0391	170.975	0.995427	34.0387	3.37489	2.97068	2.43315	8.61518	1.46509	10.7628	1.41832	1.48008	0.53807	6.09287	2.54115	1.72917	3.14731	1.47978	11.5317	5.33078	4.25115	6.56799	9.00826	6.54299	3.52781	3.57696	22.0006	8.1007	4.31532
EX_tyr_L[fe]	248.757	171.533	165.618	316.745	174.895	184.917	114.84	147.314	197.276	217.914	135.394	90.5048	236.858	311.854	109.015	326.132	213.349	141.247	103.268	188.271	193.975	266.341	186.202	168.283	253.092	269.284	108.873	159.665	171.166	73.0737	175.831	163.151	138.43	249.111	138.825	127.709	75.7755	37.2535	77.59	217.48	219.613	49.1463	196.833	198.75	198.679	214.308	130.63	127.585	175.833
EX_uchol[fe]	0	0	0	0	0	0	0	0	0	0	0	0	3.37508e-14	0	0	0	0	0	0	0	0	0	0	0	0	0	0	7.10543e-15	0	0	0	0	0	0	0	0	0	0	0	0	0	0	0	0	0	0	0	0	0
EX_ura[fe]	15.6971	23.8349	9.51696	2.74243	26.5208	19.6139	7.12406	10.6115	0.368786	35.7128	38.5225	2.88978	8.39699	2.98869	6.5129	21.5022	33.2551	27.4469	18.0733	57.0953	24.7506	19.743	32.4692	33.889	29.7248	133.256	29.5036	20.055	35.7316	10.1924	70.5195	5.0895	1.11475	19.2601	21.5222	36.2869	19.5	6.84923	12.5243	33.7389	18.2526	16.9744	59.6457	55.8225	48.8175	23.1146	37.5119	36.0986	27.3151
EX_urea[fe]	332.43	345.42	331.35	378.779	347.517	339.43	352.47	371.447	193.307	353.2	307.465	339.788	371.252	368.175	368.742	362.253	328.047	332.82	378.431	315.254	346.123	360.389	354.65	365	306.059	251.192	355.953	353.896	318.24	389.699	339.709	369.01	373.514	314.196	341.409	347.96	371.279	382.4	387.857	344.193	345.459	370.616	326.528	329.927	341.665	360.319	351.576	357.955	368.493
EX_uri[fe]	326.427	353.932	368.818	389.362	335.402	330.302	371.147	378.506	204.628	327.842	337.941	340.885	372.449	385.322	376.343	357.635	312.64	314.831	350.627	274.144	328.953	353.895	337.227	352.232	322.432	206.733	337.917	324.281	338.18	387.123	302.916	375.081	382.797	303.865	323.982	348.151	367.991	385.993	383.34	336.765	338.652	373.696	329.623	331.744	327.455	369.788	356.737	354.24	354.851
EX_val_L[fe]	392.919	395.412	395.863	383.771	390.482	396.555	388.252	394.899	196.839	399.391	374.461	387.378	385.1	377.769	386	385.462	395.59	390.346	398.382	382.17	395.876	394.969	389.254	395.84	379.909	397.86	398.087	386.666	396.371	396.262	380.927	399.004	398.947	351.856	387.006	390.899	398.422	398.945	398.011	392.041	396.94	396.981	390.964	390.95	396.97	398.246	399.777	398.963	399.19
EX_xan[fe]	0	0	0	0	0	0	0	0	0	0	0	0	0	0	0	0	0	0	0	0	0	0	0	0	0	0	0	0	0	0	0	0	0	0	0	0	0	0	0	0	0	0	0	0	0	0	0	0	0
EX_xtsn[fe]	0	0.162373	0	0	0.0687028	0	0	0.170546	0.155328	0.0416106	0	0	0	0	1.39438	0.0373261	0.29023	0	0.145609	0.216948	0.132926	6.41517	0	0.80747	0	0	0.258602	0.947793	0	0.376379	0.132499	0.490028	0.0847104	0	0	0.0486175	0.0363331	0.664741	0.699245	0.261942	0	2.89323	5.74416	4.91304	0.134922	0.342986	0.504148	0.763855	0.0838298
EX_xyl_D[fe]	0	0	0	0	0	0	0	0	0	0	0	0	0	0	0	0	0	0	0	0	0	0	0	0	0	0	0	0	0	0	0	0	0	0	0	0	0	0	0	0	0	0	0	0	0	0	0	0	0
EX_xylan[fe]	0	0	0	0	0	0	0	0	0	0	0	0	0	0	0	0	0	0	0	0	0	0	0	0	0	0	0	0	0	0	0	0	0	0	0	0	0	0	0	0	0	0	0	0	0	0	0	0	0
EX_xyluglc[fe]	0	0	0	0	0	0	0	0	0	0	0	0	0	0	0	0	0	0	0	0	0	0	0	0	0	0	0	0	0	0	0	0	0	0	0	0	0	0	0	0	0	0	0	0	0	0	0	0	0
EX_zn2[fe]	0.00768527	0.00696559	0.00674881	0.00421532	0.0073166	0.00725457	0.0068847	0.00707278	0.00558842	0.00755456	0.00695251	0.00684239	0.00609172	0.00441532	0.00683635	0.0048252	0.00734885	0.00770362	0.00712678	0.00747758	0.00763166	0.00763191	0.00723356	0.00710445	0.00702607	0.00807431	0.00696093	0.00753141	0.00720553	0.00671571	0.00697664	0.00711415	0.00696799	0.0077645	0.0072313	0.00718623	0.00681216	0.00665132	0.00682124	0.00722392	0.00719306	0.00654693	0.007179	0.007241	0.00769232	0.00626003	0.0071408	0.00715671	0.00693615
[truncated: 34 more columns]

## Sheet: Table S5
Table S5. Net maximal production rates of 409 exchanged metabolites calculated with 83 community metabolic models using a high fiber diet.
Exchanged Metabolite	TF26	TF86	TF83	TF72	TF64	TF66	TF57	TF51	TF27	TF74	TF62	TF60	TF78	TF13	TF20	TF39	TF88	TF32	TF12	TF36	TF34	TF14	TF44	TF29	TF5	TF75	TF59	TF63	TF37	TF23	TF61	TF38	TF30	TF69	TF76	TF24	TF21	TF54	TF33	TF3	TF73	TF28	TF8	TF9	TF4	TF53	TF10	TF52	TF87
EX_12dgr180[fe]	0.000744617	0.00028187	0.000175618	7.62737e-05	0.000714822	0.000471365	3.40901e-05	5.56145e-06	1.4096e-05	0.000788412	0.000176564	0.000652634	0.000512449	0.000328359	0.000499172	0.000688623	0.000425349	0.000834327	0.000897477	0.000719814	0.000856452	0.000478355	0.000692003	0.000238147	0.000632241	0.000788027	0.000143529	0.00140989	0.000319289	8.66021e-05	0.000416356	5.23625e-05	0	0.00192991	0.000854055	0.000461794	0.000257241	8.10028e-05	0.000122877	0.000273833	0.000670656	1.59249e-06	0.000138296	0.000197814	0.000680215	0.00013273	0.00014923	0.000272481	0.000429271
EX_12dhchol[fe]	0	0	0	0	0	0	0	0	0	0	0	0	0	0	0	0	0	0	0	0	0	0	0	0	0	0	0	0	0	0	0	0	0	0	0	0	0	0	0	0	0	0	0	0	0	0	0	0	0
EX_12ppd_S[fe]	1.87047	4.75532	2.82426	0.489407	1.77108	2.79441	0.842702	1.62546	33.9004	4.43548	1.30327	4.21397	0.892223	0.857842	7.27801	1.04839	4.04531	2.98994	2.09254	5.86277	3.88216	3.8923	0.910394	3.47487	3.02856	2.48285	1.91595	6.26195	1.05371	10.01	1.15332	0.421452	0.159421	5.92093	1.92641	1.63193	2.95931	1.42302	10.2087	4.46098	3.22254	1.72095	7.61193	6.45981	3.25797	2.60389	20.7122	6.10021	3.46681
EX_13ppd[fe]	1.87047	5.50542	3.20949	0.54299	1.83978	2.88396	0.842702	1.87628	36.4682	4.5087	1.38934	4.61323	1.01985	1.41288	7.27801	1.55026	4.04531	6.74397	2.47936	6.52926	4.07655	4.39663	0.910394	3.70486	3.60964	2.48285	2.42315	6.89715	1.12894	11.27	1.24499	0.500027	0.219228	5.92093	1.92641	1.63193	3.23264	1.47978	11.3508	4.97486	3.31089	1.86887	7.90537	7.12843	3.51781	2.60389	21.1904	7.92133	3.51936
EX_15dap[fe]	137.616	57.8745	57.5447	16.1755	37.2288	58.2839	26.0909	42.4441	77.2581	24.1472	52.4754	27.9108	32.9863	12.7676	35.3185	39.0371	57.5632	59.4196	31.1581	97.4933	48.2568	35.2702	84.8271	40.1535	87.4967	84.3842	36.4387	76.3438	81.1128	40.4048	92.0159	14.1179	6.73414	124.665	37.1125	49.9638	11.6466	15.7638	44.8247	84.7125	37.5718	26.5137	34.6693	33.4399	101.497	17.6648	70.8012	56.2896	29.3466
EX_26dap_M[fe]	256.539	301.658	293.518	352.005	258.643	255.677	289.182	283.166	290.05	220.183	313.982	307.66	301.74	355.011	354.105	357.002	221.814	294.506	325.246	289.703	290.139	333.239	304.648	314.177	271.858	271.162	310.418	307.478	344.902	396.47	323.771	222.432	237.454	260.088	282.984	330.749	346.654	377.211	393.61	297.05	213.552	384.451	274.555	266.079	325.678	227.354	376.921	367.76	271.242
EX_2ddglcn[fe]	24.216	24.835	16.5303	4.90124	15.2927	19.0435	5.78322	26.1187	48.0763	18.048	9.08287	16.5245	11.4301	3.41137	33.4282	22.0549	36.0676	43.573	12.0784	40.995	37.6452	42.7177	19.9037	18.3993	21.721	49.2196	10.0469	31.2898	79.8634	32.4769	23.1315	10.8549	5.0007	69.0079	17.542	37.5562	7.39327	5.95944	37.1621	52.5919	12.3217	12.9381	23.5652	24.3888	90.8799	12.0264	65.1015	47.7014	27.647
EX_2dmmq8[fe]	1.2885e-05	1.72594e-05	3.72369e-06	9.78312e-05	7.47216e-05	4.24964e-05	8.61327e-05	3.04452e-05	3.46123e-06	9.39177e-06	0.000198664	1.54513e-06	0.000135979	0.000197347	3.43453e-06	0.000108083	7.68677e-05	6.42091e-05	1.20038e-05	0.000153538	2.98862e-05	4.80417e-05	1.48845e-05	3.27468e-06	2.45147e-05	1.96052e-05	4.93406e-06	8.67456e-05	1.57821e-05	1.71097e-06	7.72499e-05	1.36103e-06	1.97707e-06	0.000374055	8.93311e-05	6.9684e-05	1.16234e-05	0	1.4979e-06	3.46193e-05	3.11025e-06	1.48583e-05	6.47211e-05	6.34419e-05	1.6529e-06	0.000604932	7.22657e-06	1.48726e-05	0.00026655
EX_2hyoxplac[fe]	74.8431	98.3799	95.2365	19.7824	90.2842	90.3259	89.3807	94.109	15.0593	80.695	91.2516	95.2175	80.6522	37.9682	104.102	22.645	82.5411	101.957	99.835	93.1454	95.8323	86.9243	99.5775	100.245	65.4192	72.6038	96.9081	104.098	101.773	101.846	100.892	81.9118	82.5991	85.2611	96.9068	99.3922	93.5449	94.0727	103.579	96.0607	78.1827	95.1926	87.4275	86.3318	103.859	82.4501	110.04	107.026	94.0789
EX_2mbut[fe]	1.87047	4.75532	2.82426	0.489407	1.77108	2.79441	0.842702	1.45491	33.9004	4.43548	1.30327	4.21397	0.892223	0.857842	7.27801	1.04839	4.04531	2.98994	2.01973	5.72147	3.88216	1.65779	0.910394	3.47487	3.02856	2.48285	1.91595	6.26195	1.05371	10.01	1.15332	0.421452	0.159421	5.92093	1.92641	1.63193	2.95931	0.758276	9.97226	4.46098	3.22254	1.25124	2.20663	1.54677	3.25797	2.52211	20.7122	5.89616	3.41426
EX_2obut[fe]	258.227	315.571	341.865	361.039	234.581	250.23	283.309	283.744	292.423	193.247	270.056	327.553	298.94	368.829	342.548	333.048	223.579	291.64	329.198	259.247	273.874	316.82	290.092	297.239	252.167	172.016	303.57	303.48	313.046	385.004	309.571	224.646	245.37	233.875	276.951	295.282	333.929	375.604	380.12	275.167	212.481	368.186	224.429	219.06	293.51	356.736	354.99	337.686	312.683
EX_2omfuc[fe]	0	0	0	0	0	0	0	0	0	0	0	0	0	0	0	0	0	0	0	0	0	0	0	0	0	0	0	0	0	0	0	0	0	0	0	0	0	0	0	0	0	0	0	0	0	0	0	0	0
EX_2omxyl[fe]	0	0	0	0	0	0	0	0	0	0	0	0	0	0	0	0	0	0	0	0	0	0	0	0	0	0	0	0	0	0	0	0	0	0	0	0	0	0	0	0	0	0	0	0	0	0	0	0	0
EX_34dhpha[fe]	0	0	0	0	0	0	0	0	0	0	0	0	0	0	0	0	0	0	0	0	0	0	0	0	0	0	0	0	0	0	0	0	0	0	0	0	0	0	0	0	0	0	0	0	0	0	0	0	0
EX_34dhphe[fe]	0	0	0	0	0	0	0	0	0	0	0	0	0	0	0	0	0	0	0	0	0	0	0	0	0	0	0	0	0	0	0	0	0	0	0	0	0	0	0	0	0	0	0	0	0	0	0	0	0
EX_3ddlhept[fe]	0	0	0	0	0	0	0	0	0	0	0	0	0	0	0	0	0	0	0	0	0	0	0	0	0	0	0	0	0	0	0	0	0	0	0	0	0	0	0	0	0	0	0	0	0	0	0	0	0
EX_3dhcdchol[fe]	0	0	0	0	0	0	0	0	0	0	0	0	0	0	0	0	0	0	0	0	0	0	0	0	0	0	0	0	0	0	0	0	0	0	0	0	0	0	0	0	0	0	0	0	0	0	0	0	0
EX_3dhchol[fe]	0	0	0	0	0	0	0	0	0	0	0	0	0	0	0	0	0	0	0	0	0	0	0	0	0	0	0	0	0	0	0	0	0	0	0	0	0	0	0	0	0	0	0	0	0	0	0	0	0
EX_3hcinnm[fe]	0	0	0	0	0	0	0	0	0	0	0	0	0	0	0	0	0	0	0	0	0	0	0	0	0	0	0	0	0	0	0	0	0	0	0	0	0	0	0	0	0	0	0	0	0	0	0	0	0
EX_3hphac[fe]	0	0	0	0	0	0	0	0	0	0	0	0	0	0	0	0	0	0	0	0	0	0	0	0	0	0	0	0	0	0	0	0	0	0	0	0	0	0	0	0	0	0	0	0	0	0	0	0	0
EX_3hpppn[fe]	0	0	0	0	0	0	0	0	0	0	0	0	0	0	0	0	0	0	0	0	0	0	0	0	0	0	0	0	0	0	0	0	0	0	0	0	0	0	0	0	0	0	0	0	0	0	0	0	0
EX_3mop[fe]	225.89	114.845	94.4715	57.9771	149.116	151.532	93.2567	136.012	186.673	184.313	78.9231	60.5805	110.285	37.0915	82.8036	69.4252	168.924	120.172	89.6979	147.913	169.869	247.212	159.854	139.275	155.024	166.516	90.8395	128.596	117.721	44.5396	148.827	163.329	143.494	209.569	123.489	105.062	53.0496	26.9244	51.1489	160.278	192.705	29.8737	152.024	160.25	163.674	35.4731	78.9016	79.6204	87.4266
EX_4abut[fe]	133.75	257.543	253.467	42.1571	214.737	201.542	263.895	262.532	268.792	172.524	237.519	296.139	159.253	74.044	345.038	34.6256	178.973	268.218	301.455	210.919	252.927	306.968	227.439	270.38	147.357	133.691	273.23	259.586	283.315	381.556	239.555	217.082	235.498	191.973	246.371	289.161	325.209	362.78	375.667	241.544	166.348	369.877	214.367	209.926	280.018	188.815	340.074	326.466	244.11
EX_4abz[fe]	0	0	0	0	0	0	0	0	0	0	0	0	0	0	0	0	0	0	0	0	0	0	0	0	0	0	0	0	0	0	0	0	0	0	0	0	0	0	0	0	0	0	0	0	0	0	0	0	0
EX_4hbz[fe]	302.502	320.173	311.993	333.286	310.42	308.684	295.753	320.24	184.826	305.856	292.823	302.169	332.291	328.677	333.885	339.43	280.497	301.215	315.408	252.401	315.331	339.128	315.236	334.372	277.497	194.517	313.694	295.871	306.933	316.238	278.503	303.714	294.855	249.706	310.057	322.702	292.229	287.658	322.954	326.953	300.908	292.351	306.971	308.959	316.668	201.533	345.052	339.945	286.072
EX_4hoxpacd[fe]	0	0.162373	0	0	0.0687028	0	0	0.170546	0.155328	0.0416106	0.162149	0	0	0	1.39438	0.0373261	0.29023	0	0.145609	0.0756492	0.132926	4.27305	0	0.80747	0	0	0.258602	0.947793	0	0.376379	0.132499	0.490028	0.0847104	0	0	0.0486175	0.0363331	0.664741	0.699245	0.261942	0	2.89323	5.6633	4.91304	0.134922	0.261211	0.504148	0.763855	0.0838298
EX_4hphac[fe]	1.87047	4.75532	2.82426	0.489407	1.77108	2.79441	0.842702	1.45491	33.9004	4.43548	1.30327	4.21397	0.892223	0.857842	7.27801	1.04839	4.04531	2.98994	2.01973	5.86277	3.88216	3.8923	0.910394	3.47487	3.02856	2.48285	1.91595	6.26195	1.05371	10.01	1.15332	0.421452	0.159421	5.92093	1.92641	1.63193	2.95931	0.758276	9.97226	4.46098	3.22254	1.25124	2.28749	1.54677	3.25797	2.60389	20.7122	5.89616	3.41426
EX_4hpro_LT[fe]	0	0	0	0	0	0	0	0	0	0	0	0	0	0	0	0	0	0	0	0	0	0	0	0	0	0	0	0	0	0	0	0	0	0	0	0	0	0	0	0	0	0	0	0	0	0	0	0	0
EX_5aptn[fe]	1.87047	4.75532	2.82426	0.489407	1.77108	2.79441	0.842702	1.45491	33.9004	4.43548	1.30327	4.21397	0.892223	0.857842	7.27801	1.04839	4.04531	2.98994	2.01973	5.72147	3.88216	1.65779	0.910394	3.47487	3.02856	2.48285	1.91595	6.26195	1.05371	10.01	1.15332	0.421452	0.159421	5.92093	1.92641	1.63193	2.95931	0.758276	9.97226	4.46098	3.22254	1.25124	2.20663	1.54677	3.25797	2.52211	20.7122	5.89616	3.41426
EX_5htrp[fe]	0	0	0	0	0	0	0	0	0	0	0	0	0	0	0	0	0	0	0	0	0	0	0	0	0	0	0	0	0	0	0	0	0	0	0	0	0	0	0	0	0	0	0	0	0	0	0	0	0
EX_5mta[fe]	1.87046	5.08003	2.82425	0.489405	1.90847	2.79439	0.842698	1.62545	34.2109	4.51868	1.30326	4.21395	0.892219	0.857838	10.0666	1.12304	4.62572	2.98993	2.23813	6.01403	4.20944	8.45345	0.91039	5.08972	3.02855	2.48284	2.43312	8.15743	1.0537	10.7627	1.41831	1.40146	0.328834	5.9209	1.9264	1.72917	3.03196	1.423	11.1342	4.98482	3.22252	6.56775	8.13777	6.45968	3.52779	3.19804	21.7204	7.21982	3.52934
EX_5mthf[fe]	0.107919	0.847165	0.103809	0.227912	0.127405	0.338218	0.0857004	0.752447	0.71757	0.462548	0.0860744	0	0.12763	3.64361	15.3347	1.11305	0.366275	0.946901	0.198413	0	37.2665	119.28	0.0850328	28.9489	0.0915828	0.487836	0	0.260078	0.205695	0	0	0.0785752	0.209228	0.171943	0.614746	0	0.115332	0	0.397358	0.345923	1.02861	0	0.870289	0.0831796	0	0.378873	0.280078	0.806193	0.785958
EX_7dhcdchol[fe]	0	0	0	0	0	0	0	0	3.88578e-15	0	0	0	0	0	0	0	0	0	0	0	0	0	0	0	0	0	0	0	0	0	0	0	0	0	0	0	0	0	0	0	0	0	0	0	0	0	0	0	0
EX_7ocholate[fe]	0	0	0	0	0	0	0	0	2.66454e-15	0	0	0	0	0	0	0	0	0	0	0	0	0	0	0	0	0	2.23377e-13	0	0	0	0	0	0	0	0	0	0	0	0	0	0	0	0	0	0	0	0	0	0
EX_C02528[fe]	0	0	0	0	0	0	0	0	1.77636e-15	0	0	0	0	0	0	0	0	0	0	0	0	0	0	0	0	0	0	0	0	0	0	0	0	0	0	0	0	0	0	0	0	0	0	0	0	0	0	0	0
EX_Cit_Mg[fe]	0	0	0	0	0	0	0	0	0	0	0	0	0	0	0	0	0	0	0	0	0	0	0	0	0	0	0	0	0	0	0	0	0	0	0	0	0	0	0	0	0	0	0	0	0	0	0	0	0
EX_HC00319[fe]	0	0	0	0	0	0	0	0	0	0	0	0	0	0	0	0	0	0	0	0	0	0	0	0	0	0	0	0	0	0	0	0	0	0	0	0	0	0	0	0	0	0	0	0	0	0	0	0	0
EX_HC02191[fe]	0	0	0	0	0	0	0	0	0	0	0	0	0	0	0	0	0	0	0	0	0	0	0	0	0	0	0	0	0	0	0	0	0	0	0	0	0	0	0	0	0	0	0	0	0	0	0	0	0
EX_HC02194[fe]	0	0	0	0	0	0	0	0	5.55112e-16	0	0	0	0	0	0	0	0	0	0	0	0	0	0	0	0	0	0	0	0	0	0	0	0	0	0	0	0	0	0	0	0	0	0	0	0	0	0	0	0
EX_Lcyst[fe]	0	0	0	0	0	0	0	0	0	0	0	0	0	0	0	0	0	0	0	0	0	0	0	0	0	0	0	0	0	0	0	0	0	0	0	0	0	0	0	0	0	0	0	0	0	0	0	0	0
EX_Lcystin[fe]	38.2264	38.6219	38.2764	33.9529	38.2254	38.2701	38.2239	38.2703	38.5035	38.458	38.2237	38.2226	38.3275	19.197	43.1828	33.2404	38.32	38.6101	38.3223	38.2245	57.0743	68.7727	38.2685	51.4855	38.2738	38.2639	38.2236	38.2237	38.3281	33.6807	38.2264	38.2656	38.3304	38.3124	38.2952	38.2243	38.2806	25.5481	38.3033	38.3996	38.742	12.4264	38.2262	38.2679	38.2255	28.7699	38.3329	38.3306	38.5484
EX_Lkynr[fe]	0	0	0	0	0	0	0	0	0	0	0	0	0	0	0	0	0	0	0	0	0	0	0	0	0	0	0	0	0	0	0	0	0	0	0	0	0	0	0	0	0	0	0	0	0	0	0	0	0
EX_M03134[fe]	1.87047	4.75532	2.82426	0.489407	1.77108	2.79441	0.842702	1.45491	20.2977	1.71697	1.30327	4.21397	0.892223	0.857842	3.73053	1.04839	4.04531	2.98994	2.01973	5.72147	3.88216	1.65779	0.910394	3.47487	3.02856	2.48285	1.91595	6.26195	1.05371	3.88931	1.15332	0.421452	0.159421	5.92093	1.92641	0.47341	2.95931	0.758276	4.01	4.46098	3.22254	0.239859	0.728592	0.385898	3.00813	2.52211	2.87086	4.47313	0.0525532
EX_Ser_Thr[fe]	0	0	0	0	0	0	0	0	0	0	0	0	0	0	0	0	0	0	0	0	0	0	0	0	0	0	0	0	0	0	0	0	0	0	0	0	0	0	0	0	0	0	0	0	0	0	0	0	0
EX_T_antigen[fe]	0	0	0	0	0	0	0	0	0	0	0	0	0	0	0	0	0	0	0	0	0	0	0	0	0	0	0	0	0	0	0	0	0	0	0	0	0	0	0	0	0	0	0	0	0	0	0	0	0
EX_Tn_antigen[fe]	0	0	0	0	0	0	0	0	0	0	0	0	0	0	0	0	0	0	0	0	0	0	0	0	0	0	0	0	0	0	0	0	0	0	0	0	0	0	0	0	0	0	0	0	0	0	0	0	0
EX_Tyr_ggn[fe]	0	0	0	0	0	0	0	0	0	0	0	0	0	0	0	0	0	0	0	0	0	0	0	0	0	0	0	0	0	0	0	0	0	0	0	0	0	0	0	0	0	0	0	0	0	0	0	0	0
EX_ac[fe]	387.001	364.287	341.683	397.035	395.701	391.718	389.516	388.59	397.003	398.32	384.188	358.228	398.741	397.383	391.534	400.255	384.215	400.26	390.588	399.285	398.23	398.29	393.582	386.985	385.33	393.871	390.017	389.359	394.61	400.19	395.033	394.891	394.871	399.896	394.415	397.497	391.688	394.561	400.004	388.399	387.233	391.823	399.662	399.382	391.642	399.993	389.557	394.608	398.41
EX_acac[fe]	155.829	55.3695	54.1876	16.7521	48.7345	69.2724	13.666	32.4903	80.5334	43.0071	28.7301	45.6709	39.5248	18.2281	58.7765	48.8298	59.0303	82.0466	45.4246	68.749	103.522	181.841	86.1127	58.6528	100.57	78.045	21.284	97.3504	88.8954	40.889	49.9679	15.3037	6.74414	148.147	58.7316	46.5555	18.8818	16.7927	46.7215	88.8476	46.7593	25.9621	27.7859	30.0737	109.418	17.0288	73.526	62.5738	40.5055
EX_acald[fe]	385.13	363.406	341.111	395.141	389.106	390.505	378.378	384.808	397.003	398.247	359.834	358.228	390.604	386.816	378.589	390.999	383.756	399.792	390.588	386.267	390.948	391.834	385.093	385.546	368.514	393.326	390.017	380.086	367.649	397.12	386.122	394.813	394.761	370.736	394.415	388.682	391.688	393.943	398.56	388.399	370.299	391.823	399.359	398.996	389.8	385.69	389.557	394.608	398.41
EX_acerA[fe]	0	0	0	0	0	0	0	0	0	0	0	0	0	0	0	0	0	0	0	0	0	0	0	0	0	0	0	0	0	0	0	0	0	0	0	0	0	0	0	0	0	0	0	0	0	0	0	0	0
EX_acgal[fe]	0	0	0	0	0	0	0	0	0	0	0	0	0	0	0	0	0	0	0	0	0	0	0	0	0	0	0	0	0	0	0	0	0	0	0	0	0	0	0	0	0	0	0	0	0	0	0	0	0
EX_acgalglcur[fe]	0	0	0	0	0	0	0	0	0	0	0	0	0	0	0	0	0	0	0	0	0	0	0	0	0	0	0	0	0	0	0	0	0	0	0	0	0	0	0	0	0	0	0	0	0	0	0	0	0
EX_acgalidour2s[fe]	0	0	0	0	0	0	0	0	0	0	0	0	0	0	0	0	0	0	0	0	0	0	0	0	0	0	0	0	0	0	0	0	0	0	0	0	0	0	0	0	0	0	0	0	0	0	0	0	0
EX_acgalidour[fe]	0	0	0	0	0	0	0	0	0	0	0	0	0	0	0	0	0	0	0	0	0	0	0	0	0	0	0	0	0	0	0	0	0	0	0	0	0	0	0	0	0	0	0	0	0	0	0	0	0
EX_acgam[fe]	302.052	305.739	285.342	72.0678	316.536	303.729	342.831	360.425	155.396	307.072	291.958	312.244	231.683	68.5634	337.77	50.2954	277.059	295.4	334	250.259	268.109	174.011	315.056	305.253	235.513	197.564	325.894	286.909	306.974	373.043	274.955	361.531	370.385	232.611	310.319	334.256	357.295	377.257	369.363	307.513	300.941	356.295	312.02	316.361	312.957	198.158	311.842	332.163	283.9
EX_acmana[fe]	102.052	215.703	206.399	326.724	194.267	171.072	252.632	232.25	6.12376	165.606	223.983	276.704	258.874	327.782	282.65	294.387	137.231	219.39	285.025	168.673	175.865	114.212	186.402	218.252	137.578	81.6908	258.98	218.848	202.89	342.089	192.588	201.642	227.489	106.255	227.345	250.956	315.649	353.487	333.378	168.915	143.262	343.741	182.482	177.92	182.323	175.078	261.867	270.46	215.594
EX_acnam[fe]	0	0	0	0	0	0	0	0	0	0	0	0	0	0	0	0	0	0	0	0	0	0	0	0	0	0	0	0	0	0	0	0	0	0	0	0	0	0	0	0	0	0	0	0	0	0	0	0	0
EX_actn_R[fe]	0.107919	0.793631	0.103809	0.227912	0.127405	0.586882	0.0857004	0.351092	0.53318	0.462548	0.0860744	0	0.12763	3.64361	15.3347	1.11305	0.30023	0.860497	0.271217	0.0756492	37.2665	165.395	0.0850328	28.9489	0.0915828	0.487836	0	0.260078	0.205695	0	0	0.0785752	0.209228	0.171943	0.614746	0	0.177999	0.664741	0.633774	0.345923	1.02861	3.37594	6.34647	4.99622	0	0.747746	0.280078	0.806196	0.838511
EX_adchac[fe]	0	0	0	0	0	0	0	0	3.55271e-15	0	0	0	0	0	0	0	0	0	0	0	0	0	0	2.91323e-13	0	0	0	0	0	0	0	0	0	0	0	0	0	0	0	0	0	0	0	0	0	0	0	0	0
EX_ade[fe]	185.846	160.226	158.321	151.994	150.266	162.246	136.854	150.719	89.9441	148.424	141.977	140.686	158.208	150.703	163.592	158.383	158.227	162.125	149.697	164.193	168.142	208.3	175.157	164.158	174.887	165.372	145.821	169.083	169.942	152.424	169.939	139.989	136.024	179.992	151.658	152.43	139.441	139.237	155.413	174.792	151.375	140.474	151.044	150.147	178.866	151.179	168.569	163.547	157.239
EX_adn[fe]	171.1	146.352	144.874	145.945	136.796	147.623	124.396	136.833	97.5201	134.682	129.4	127.743	145.258	143.521	148.11	152.297	143.804	147.177	135.961	149.915	152.904	190.752	160.376	149.641	161.702	151.544	132.558	154.078	154.145	137.695	156.141	127.19	123.783	164.942	138.039	138.265	126.403	125.665	140.427	159.786	137.833	126.809	136.881	136.088	163.024	138.128	152.378	148.004	142.877
EX_adocbl[fe]	0.107919	0	0	0	0.115925	0.131083	0.0857004	0.0902728	0	0.0732212	0.0860744	0	0	0	0.193164	0.195175	0.129273	0	0	0	0.116616	0.192368	0	0.192896	0	0.151375	0	0.13251	0	0	0	0	0	0	0.159072	0	0	0	0.129552	0	0	0	0.145537	0	0	0.119193	0.0620156	0.157847	0.117207
EX_ahcys[fe]	0.107919	0	0	0	0.127405	0.248664	0.0857004	0.0902728	0	0.0732212	0.0860744	0	0	0	5.41774	0.993741	0.234184	0	0	0	0.132926	18.3004	0	2.42991	0	0.411002	0	0.260078	0	0	0	0	0	0	0.47258	0	0	0	0.236415	0	0	0	0.364296	0	0	0.153549	0.0620156	0.462781	0.13766
EX_akg[fe]	9.24441	27.7483	37.7411	306.827	13.5129	14.7976	17.0826	10.7363	34.3955	18.2877	31.0323	26.1202	124.561	283.28	21.5279	298.854	18.9675	4.31889	5.21995	20.103	17.2281	37.1852	11.5851	18.0543	62.6955	8.26055	9.33113	21.2116	6.82408	12.6693	16.3015	7.05469	4.13417	48.7949	9.22553	11.1818	7.95993	2.55543	12.5883	33.9882	18.3066	17.8511	13.8567	11.1833	10.127	6.77504	33.246	12.3698	5.68702
EX_ala_D[fe]	273.912	260.399	268.597	62.2307	243.625	272.994	284.41	270.242	81.9852	192.91	263.943	304.007	188.047	95.4154	318.54	46.2676	236.631	325.801	308.677	251.255	256.13	192.435	276.856	252.291	223.154	183.608	302.304	292.585	321.09	365.467	264.9	231.331	246.308	249.817	295.309	292.286	329.21	374.322	367.127	271.984	204.78	371.143	228.355	223.926	281.893	358.425	344.755	330.09	313.311
EX_ala_L[fe]	314.186	330.873	358.712	366.816	271.713	298.814	307.453	293.564	293.12	234.513	294.831	359.158	320.856	383.263	358.594	357.372	269.84	364.848	361.052	326.719	325.597	353.051	320.741	311.562	314.504	237.296	336.385	368.052	334.542	389.471	330.329	242.744	254.871	314.946	326.045	307.161	344.595	384.599	387.642	299.671	250.816	372.2	239.903	234.992	312.673	364.865	364.896	356.11	328.295
EX_alaasp[fe]	0	0	0	0	0	0	0	0	0	0	0	0	0	0	0	0	0	0	0	0	0	0	0	0	0	0	0	0	0	0	0	0	0	0	0	0	0	0	0	0	0	0	0	0	0	0	0	0	0
EX_alagln[fe]	0	0	0	0	0	0	0	0	0	0	0	0	0	0	0	0	0	0	0	0	0	0	0	0	0	0	0	0	0	0	0	0	0	0	0	0	0	0	0	0	0	0	0	0	0	0	0	0	0
EX_alaglu[fe]	0	0	0	0	0	0	0	0	0	0	0	0	0	0	0	0	0	0	0	0	0	0	0	0	0	0	0	0	0	0	0	0	0	0	0	0	0	0	0	0	0	0	0	0	0	0	0	0	0
EX_alagly[fe]	0	0	0	0	0	0	0	0	0	0	0	0	0	0	0	0	0	0	0	0	0	0	0	0	0	0	0	0	0	0	0	0	0	0	0	0	0	0	0	0	0	0	0	0	0	0	0	0	0
EX_alahis[fe]	0	0	0	0	0	0	0	0	0	0	0	0	0	0	0	0	0	0	0	0	0	0	0	0	0	0	0	0	0	0	0	0	0	0	0	0	0	0	0	0	0	0	0	0	0	0	0	0	0
EX_alaleu[fe]	0	0	0	0	0	0	0	0	0	0	0	0	0	0	0	0	0	0	0	0	0	0	0	0	0	0	0	0	0	0	0	0	0	0	0	0	0	0	0	0	0	0	0	0	0	0	0	0	0
EX_alathr[fe]	0	0	0	0	0	0	0	0	0	0	0	0	0	0	0	0	0	0	0	0	0	0	0	0	0	0	0	0	0	0	0	0	0	0	0	0	0	0	0	0	0	0	0	0	0	0	0	0	0
EX_alchac[fe]	0	0	0	0	0	0	0	0	3.55271e-15	0	0	0	0	0	0	0	0	0	0	0	0	0	0	0	0	0	0	0	0	0	0	0	0	0	0	0	0	0	0	0	0	0	0	0	0	0	0	0	0
EX_alltn[fe]	0	0	0	0	0	0	0	0.170546	0	0	0	0	0	0	0	0	0	0	0.0728044	0	0	0	0	0	0	0	0	0	0	0	0	0	0	0	0	0	0	0.664741	0.236415	0	0	0.469717	5.32444	4.91304	0	0	0	0.204049	0.0525532
EX_amp[fe]	0	0	0	0	0	0	0	0	0	0	0	0	0	0	0	0	0	0	0	0	0	0	0	0	0	0	0	0	0	0	0	0	0	0	0	0	0	0	0	0	0	0	0	0	0	0	0	0	0
EX_amylopect900[fe]	0	0	0	0	0	0	0	0	0	0	0	0	0	0	0	0	0	0	0	0	0	0	0	0	0	0	0	0	0	0	0	0	0	0	0	0	0	0	0	0	0	0	0	0	0	0	0	0	0
EX_amylose300[fe]	0	0	0	0	0	0	0	0	0	0	0	0	0	0	0	0	0	0	0	0	0	0	0	0	0	0	0	0	0	0	0	0	0	0	0	0	0	0	0	0	0	0	0	0	0	0	0	0	0
EX_apio_D[fe]	0	0	0	0	0	0	0	0	0	0	0	0	0	0	0	0	0	0	0	0	0	0	0	0	0	0	0	0	0	0	0	0	0	0	0	0	0	0	0	0	0	0	0	0	0	0	0	0	0
EX_arab_D[fe]	0	0.0535205	7.44128e-06	8.64283e-07	1.16414e-06	1.57764e-06	0	0.571906	0.184342	1.25374e-06	1.50863e-06	7.71935e-06	2.33271e-06	1.08087e-05	0	9.75429e-06	0.066046	0.0863345	7.47283e-06	1.30189e-05	3.65661e-06	9.80318e-06	0	4.36266e-06	1.13251e-05	0	9.86004e-06	1.23983e-05	1.29361e-06	2.47888e-05	1.61952e-06	1.35992e-06	9.87719e-07	0	0	0	5.22213e-06	9.27441e-07	2.24502e-05	9.99253e-06	1.55385e-06	2.735e-06	5.62084e-06	1.3061e-05	4.95466e-06	0	9.2837e-06	0.204013	8.43873e-07
EX_arab_L[fe]	0	0	0	0	0	0	0	0	0	0	0	0	0	0	0	0	0	0	0	0	0	0	0	0	0	0	0	0	0	0	0	0	0	0	0	0	0	0	0	0	0	0	0	0	0	0	0	0	0
EX_arabinan101[fe]	0	0	0	0	0	0	0	0	0	0	0	0	0	0	0	0	0	0	0	0	0	0	0	0	0	0	0	0	0	0	0	0	0	0	0	0	0	0	0	0	0	0	0	0	0	0	0	0	0
EX_arabinogal[fe]	0	0	0	0	0	0	0	0	0	0	0	0	0	0	0	0	0	0	0	0	0	0	0	0	0	0	0	0	0	0	0	0	0	0	0	0	0	0	0	0	0	0	0	0	0	0	0	0	0
EX_arabinoxyl[fe]	0	0	0	0	0	0	0	0	0	0	0	0	0	0	0	0	0	0	0	0	0	0	0	0	0	0	0	0	0	0	0	0	0	0	0	0	0	0	0	0	0	0	0	0	0	0	0	0	0
EX_arabttr[fe]	0	0	0	0	0	0	0	0	0	0	0	0	0	0	0	0	0	0	0	0	0	0	0	0	0	0	0	0	0	0	0	0	0	0	0	0	0	0	0	0	0	0	0	0	0	0	0	0	0
EX_arbt[fe]	0	0	0	0	0	0	0	0	0	0	0	0	0	0	0	0	0	0	0	0	0	0	0	0	0	0	0	0	0	0	0	0	0	0	0	0	0	0	0	0	0	0	0	0	0	0	0	0	0
EX_arg_L[fe]	269.736	300.562	300.607	287.537	255.202	255.05	282.223	278.246	87.9842	215.957	279.098	288.351	298.914	277.186	295.908	280.673	213.268	292.046	293.572	286.856	296.187	304.636	298.511	303.724	269.113	198.571	299.577	300.563	285.428	284.526	298.818	222.75	237.208	294.209	291.227	296.815	291.958	280.047	285.766	282.83	212.281	281.721	225.809	221.525	296.126	199.795	295.904	288.153	258.769
EX_arsenb[fe]	0	0	0	0	0	0	0	0	0	0	0	0	0	0	0	0	0	0	0	0	0	0	0	0	0	0	0	0	0	0	0	0	0	0	0	0	0	0	0	0	0	0	0	0	0	0	0	0	0
EX_asn_L[fe]	385.285	364.047	341.617	384.356	386.72	384.329	378.353	384.795	194.323	396.724	359.792	357.976	378.936	367.77	391.529	386.396	365.5	391.846	390.564	382.438	395.021	394.639	392.388	386.903	385.164	393.627	390.004	378.523	393.217	400.088	387.205	394.871	394.758	352.523	384.09	388.671	390.813	394.45	399.999	384.695	387.217	388.902	390.987	390.859	391.619	247.358	389.439	393.904	332.103
EX_aso3[fe]	0	0	0	0	0	0	0	0	0	0	0	0	0	0	0	0	0	0	0	0	0	0	0	0	0	0	0	0	0	0	0	0	0	0	0	0	0	0	0	0	0	0	0	0	0	0	0	0	0
EX_aso4[fe]	0	0	0	0	0	0	0	0	0	0	0	0	0	0	0	0	0	0	0	0	0	0	0	0	0	0	0	0	0	0	0	0	0	0	0	0	0	0	0	0	0	0	0	0	0	0	0	0	0
EX_asp_L[fe]	395.03	389.723	391.496	395.141	391.396	395.039	388.986	393.969	278.1	398.891	373.67	379.404	392.006	391.62	383.078	391.026	388.725	399.17	399.245	386.191	387.557	385.336	391.696	390.678	382.067	396.009	395.321	389.9	394.329	396.743	389.348	397.35	398.073	370.564	394.414	391.269	395.98	399.612	398.333	388.231	392.875	389.4	397.815	398.273	395.421	396.994	399.664	398.178	398.199
EX_bglc[fe]	0	0	0	0	0	0	0	0	0	0	0	0	0	0	0	0	0	0	0	0	0	0	0	0	0	0	0	0	0	0	0	0	0	0	0	0	0	0	0	0	0	0	0	0	0	0	0	0	0
EX_bhb[fe]	22.2377	21.0357	13.8099	4.63974	13.4629	16.09	4.85481	24.8343	23.1952	13.9703	7.69353	12.3105	10.6655	6.19714	32.0438	20.1694	32.1443	41.4436	10.4027	35.3492	70.8966	166.435	19.0783	39.821	18.784	46.4026	8.38959	25.7155	79.0154	22.8433	22.1106	11.0021	5.13522	63.2589	15.2852	35.9729	4.58563	5.8659	27.8136	48.7388	10.1277	22.3133	27.0119	27.9214	87.7568	10.565	45.0495	42.3204	24.8272
EX_btd_RR[fe]	0.107919	0	0	0	0.127405	0.248664	0.0857004	0.260819	0	0.0732212	0.0860744	0	0	0	5.41774	0.993741	0.234184	0	0.0728044	0	0.132926	22.1003	0	2.42991	0	0.411002	0	0.260078	0	0	0	0	0	0	0.47258	0	0	0.664741	0.47283	0	0	0.469717	5.84045	4.91304	0	0.153549	0.0620156	0.66683	0.190213
EX_btn[fe]	0	0	0	0	0	0	0	0	0	0	0	0	0	0	0	0	0	0	0	0	0	0	0	0	0	0	0	0	0	0	0	0	0	0	0	0	0	0	0	0	0	0	0	0	0	0	0	0	0
EX_btoh[fe]	1.87047	5.50542	3.20949	0.54299	1.83978	2.88396	0.842702	1.70573	36.4682	4.5087	1.38934	4.61323	1.01985	1.41288	7.27801	1.55026	4.04531	6.74397	2.40656	6.38796	4.07655	2.16212	0.910394	3.70486	3.60964	2.48285	2.42315	6.89715	1.12894	11.27	1.24499	0.500027	0.219228	5.92093	1.92641	1.63193	3.23264	0.815043	11.1143	4.97486	3.31089	9.1324	2.50007	2.29857	3.51781	3.24986	21.1904	7.79197	3.46681
EX_but[fe]	268.321	118.729	97.3157	47.8192	184.525	199.981	117.057	141.882	186.294	223.217	125.729	78.4284	117.289	29.33	69.5787	84.5131	211.703	160.818	89.008	172.525	165.731	100.151	168.804	112.351	209.481	275.732	104.781	136.923	186.803	47.4507	120.924	183.49	158.566	227.893	151.242	132.954	72.8421	37.2899	57.0057	191.858	222.589	38.9561	195.347	202.043	195.341	66.0191	112.142	108.484	113.482
EX_butso3[fe]	0	0	0	0	0	0	0	0	0	0	0	0	0	0	0	0	0	0	0	0	0	0	0	0	0	0	0	0	0	0	0	0	0	0	0	0	0	0	0	0	0	0	0	0	0	0	0	0	0
EX_ca2[fe]	0.00768527	0.00696559	0.00674881	0.00421532	0.0073166	0.00725457	0.0068847	0.00707278	0.00558842	0.00755456	0.00695251	0.00684239	0.00609172	0.00441532	0.00683635	0.0048252	0.00734885	0.00770362	0.00712678	0.00747758	0.00763166	0.00763191	0.00723356	0.00710445	0.00702607	0.00807431	0.00696093	0.00753141	0.00720553	0.00671571	0.00697664	0.00711415	0.00696799	0.0077645	0.0072313	0.00718623	0.00681216	0.00665132	0.00682124	0.00722392	0.00719306	0.00654693	0.007179	0.007241	0.00769232	0.00626003	0.0071408	0.00715671	0.00693615
EX_cbl1[fe]	0.107919	0	0	0	0.127405	0.248664	0.0857004	0.0902728	0	0.0732212	0.0860744	0	0	0	5.41774	0.993741	0.234184	0	0	0	0.132926	10.0924	0	2.42991	0	0.411002	0	0.260078	0	0	0	0	0	0	0.47258	0	0	0	0.236415	0	0	0	0.364296	0	0	0.153549	0.0620156	0.462781	0.13766
EX_cbl2[fe]	0	0	0	0	0	0	0	0	0	0	0	0	0	0	0	0	0	0	0	0	0	0	0	0	0	0	0	0	0	0	0	0	0	0	0	0	0	0	0	0	0	0	0	0	0	0	0	0	0
EX_cd2[fe]	0	0	0	0	0	0	0	0	0	0	0	0	0	0	0	0	0	0	0	0	0	0	0	0	0	0	0	0	0	0	0	0	0	0	0	0	0	0	0	0	0	0	0	0	0	0	0	0	0
EX_cellb[fe]	0	0	0	0	0	0	0	0	0	0	0	0	0	0	0	0	0	0	0	0	0	0	0	0	0	0	0	0	0	0	0	0	0	0	0	0	0	0	0	0	0	0	0	0	0	0	0	0	0
EX_cellul[fe]	0	0	0	0	0	0	0	0	0	0	0	0	0	0	0	0	0	0	0	0	0	0	0	0	0	0	0	0	0	0	0	0	0	0	0	0	0	0	0	0	0	0	0	0	0	0	0	0	0
EX_cgly[fe]	0.000181713	0.000159319	0.000103979	0.000138436	0.000203571	0.000168942	5.0163e-05	3.49253e-05	6.15333e-06	0.000168774	0.000151715	0.000286481	0.000204311	0.000228371	0.000122703	0.000210327	0.000238999	0.000234307	0.000182493	0.000250998	0.000204598	0.000141372	0.000214344	9.83521e-05	0.000217049	0.000243493	6.8266e-05	0.0003221	0.000136131	1.82506e-05	0.000308219	3.16579e-05	1.70127e-05	0.000634986	0.00030179	0.000278917	9.42362e-05	1.57023e-05	2.49654e-05	0.000186187	0.000192739	6.87172e-05	0.000126362	0.000144627	0.000299607	0.000652958	4.89242e-05	7.87243e-05	0.000369676
EX_ch4s[fe]	0	0	0	0	0	0	0	0	0	0	0	0	0	0	0	0	0	0	0	0	0	0	0	0	0	0	0	0	0	0	0	0	0	0	0	0	0	0	0	0	0	7.73325	0	0.0831796	0	0.727746	0	0.0746832	0
EX_chol[fe]	0	0.793631	0.103809	0.227912	0	0.0895544	0	0.0902728	0.53318	0.462548	0	0	0.196444	3.64361	9.91699	0.119304	0.18814	0.774088	0.198413	0	37.6967	140.659	0.0850328	26.519	0.0915828	0.0768336	0	0	0.205695	0	0	0.0785752	0.209228	0.171943	0.142166	0	0.115332	0	0.160943	0.345929	1.02861	0	0	0.0831796	0	0.225324	0.218062	0.214049	0.648298
EX_cholate[fe]	0	0	0	0	0	0	0	0	0	0	0	0	0	0	0	0	0	0	0	0	0	0	0	0	0	0	0	0	0	0	0	0	0	0	0	0	0	0	0	0	0	0	0	0	0	0	0	0	0
EX_chols[fe]	0	0	0	0	0	0	0	0	0	0	0	0	0	0	0	0	0	0	0	0	0	0	0	0	0	0	0	0	0	0	0	0	0	0	0	0	0	0	0	0	0	0	0	0	0	0	0	0	0
EX_chor[fe]	242.973	272.65	279.533	270.641	226.56	241.592	236.637	256.728	52.212	183.212	247.212	249.344	273.613	267.652	274.263	280.664	202.942	275.855	258.157	210.818	260.891	284.873	266.171	269.794	235.355	138.055	257.051	272.73	282.066	258.298	247.629	221.532	221.852	209.519	260.551	262.028	234.878	231.949	265.214	263.821	177.371	236.133	207.506	204.423	277.504	260.518	290.332	282.451	265.994
EX_chsterol[fe]	0	0	0	0	0	0	0	0	0	0	0	0	0	0	0	0	0	0	0	0	0	0	0	0	0	0	0	0	0	0	0	0	0	0	0	0	0	0	0	0	0	0	0	0	0	0	0	0	0
EX_chtbs[fe]	0	0	0	0	0	0	0	0	0	0	0	0	0	0	0	0	0	0	0	0	0	0	0	0	0	0	0	0	0	0	0	0	0	0	0	0	0	0	0	0	0	0	0	0	0	0	0	0	0
EX_cinnm[fe]	0	0	0	0	0	0	0	0	0	0	0	0	0	0	0	0	0	0	0	0	0	0	0	0	0	0	0	0	0	0	0	0	0	0	0	0	0	0	0	0	0	0	0	0	0	0	0	0	0
EX_cit[fe]	2.46798	7.36389	4.24139	298.841	8.67929	3.77906	13.1261	5.9702	34.9768	18.5106	26.6661	4.30182	124.081	280.141	10.4229	296.221	4.86995	4.76734	2.61497	21.7242	11.9838	14.9201	1.52066	8.78467	51.0192	7.03754	5.67497	19.5661	27.9491	12.0228	1.99998	2.38156	0.587876	35.6575	2.3329	11.4808	3.56864	0.86181	13.0966	5.84467	20.5689	6.20021	3.32952	2.22539	3.78766	18.3725	22.3547	11.2949	3.65702
EX_cl[fe]	0.00768527	0.00696559	0.00674881	0.00421532	0.0073166	0.00725457	0.0068847	0.00707278	0.00558842	0.00755456	0.00695251	0.00684239	0.00609172	0.00441532	0.00683635	0.0048252	0.00734885	0.00770362	0.00712678	0.00747758	0.00763166	0.00763191	0.00723356	0.00710445	0.00702607	0.00807431	0.00696093	0.00753141	0.00720553	0.00671571	0.00697664	0.00711415	0.00696799	0.0077645	0.0072313	0.00718623	0.00681216	0.00665132	0.00682124	0.00722392	0.00719306	0.00654693	0.007179	0.007241	0.00769232	0.00626003	0.0071408	0.00715671	0.00693615
EX_co2[fe]	400.24	400.31	400.24	400.27	400.3	400.33	400.21	400.25	400.21	400.3	400.26	400.21	400.28	400.3	400.25	400.32	400.32	400.26	400.28	400.28	400.34	400.37	400.27	400.26	400.28	400.24	400.23	400.32	400.23	400.19	400.28	400.26	400.22	400.23	400.24	400.22	400.24	400.23	400.24	400.26	400.26	400.2	400.31	400.28	400.24	400.3	400.23	400.32	400.25
EX_cobalt2[fe]	0.00768527	0.00696559	0.00674881	0.00421532	0.0073166	0.00725457	0.0068847	0.00707278	0.00558842	0.00755456	0.00695251	0.00684239	0.00609172	0.00441532	0.00683635	0.0048252	0.00734885	0.00770362	0.00712678	0.00747758	0.00763166	0.00763191	0.00723356	0.00710445	0.00702607	0.00807431	0.00696093	0.00753141	0.00720553	0.00671571	0.00697664	0.00711415	0.00696799	0.0077645	0.0072313	0.00718623	0.00681216	0.00665132	0.00682124	0.00722392	0.00719306	0.00654693	0.007179	0.007241	0.00769232	0.00626003	0.0071408	0.00715671	0.00693546
EX_coprost[fe]	0.107919	0	0	0	0.127405	0.248664	0.0857004	0.0902728	0	0.0732212	0.0860744	0	0	0	1.053	0.993741	0.234184	0	0	0	0.132926	1.053	0	1.053	0	0.411002	0	0.260078	0	0	0	0	0	0	0.47258	0	0	0	0.236415	0	0	0	0.364296	0	0	0.153549	0.0620156	0.462781	0.13766
EX_core2[fe]	0	0	0	0	0	0	0	0	0	0	0	0	0	0	0	0	0	0	0	0	0	0	0	0	0	0	0	0	0	0	0	0	0	0	0	0	0	0	0	0	0	0	0	0	0	0	0	0	0
EX_core3[fe]	0	0	0	0	0	0	0	0	0	0	0	0	0	0	0	0	0	0	0	0	0	0	0	0	0	0	0	0	0	0	0	0	0	0	0	0	0	0	0	0	0	0	0	0	0	0	0	0	0
EX_core4[fe]	0	0	0	0	0	0	0	0	0	0	0	0	0	0	0	0	0	0	0	0	0	0	0	0	0	0	0	0	0	0	0	0	0	0	0	0	0	0	0	0	0	0	0	0	0	0	0	0	0
EX_core5[fe]	0	0	0	0	0	0	0	0	0	0	0	0	0	0	0	0	0	0	0	0	0	0	0	0	0	0	0	0	0	0	0	0	0	0	0	0	0	0	0	0	0	0	0	0	0	0	0	0	0
EX_core6[fe]	0	0	0	0	0	0	0	0	0	0	0	0	0	0	0	0	0	0	0	0	0	0	0	0	0	0	0	0	0	0	0	0	0	0	0	0	0	0	0	0	0	0	0	0	0	0	0	0	0
EX_core7[fe]	0	0	0	0	0	0	0	0	0	0	0	0	0	0	0	0	0	0	0	0	0	0	0	0	0	0	0	0	0	0	0	0	0	0	0	0	0	0	0	0	0	0	0	0	0	0	0	0	0
EX_core8[fe]	0	0	0	0	0	0	0	0	0	0	0	0	0	0	0	0	0	0	0	0	0	0	0	0	0	0	0	0	0	0	0	0	0	0	0	0	0	0	0	0	0	0	0	0	0	0	0	0	0
EX_crn[fe]	0	0	0	0	0	0	0	0	0	0	0	0	0	0	0	0	0	0	0	0	0	0	0	0	0	0	0	0	0	0	0	0	0	0	0	0	0	0	0	0	0	0	0	0	0	0	0	0	0
EX_cro4[fe]	0	0	0	0	0	0	0	0	0	0	0	0	0	0	0	0	0	0	0	0	0	0	0	0	0	0	0	0	0	0	0	0	0	0	0	0	0	0	0	0	0	0	0	0	0	0	0	0	0
EX_csn[fe]	0	0	0	0	0	0	0	0	0	0	0	0	0	0	0	0	0	0	0	0	0	0	0	0	0	0	0	0	0	0	0	0	0	0	0	0	0	0	0	0	0	0	0	0	0	0	0	0	0
EX_cspg_a[fe]	0	0	0	0	0	0	0	0	0	0	0	0	0	0	0	0	0	0	0	0	0	0	0	0	0	0	0	0	0	0	0	0	0	0	0	0	0	0	0	0	0	0	0	0	0	0	0	0	0
EX_cspg_a_degr[fe]	0	0	0	0	0	0	0	0	0	0	0	0	0	0	0	0	0	0	0	0	0	0	0	0	0	0	0	0	0	0	0	0	0	0	0	0	0	0	0	0	0	0	0	0	0	0	0	0	0
EX_cspg_ab_rest[fe]	0	0	0	0	0	0	0	0	0	0	0	0	0	0	0	0	0	0	0	0	0	0	0	0	0	0	0	0	0	0	0	0	0	0	0	0	0	0	0	0	0	0	0	0	0	0	0	0	0
EX_cspg_b[fe]	0	0	0	0	0	0	0	0	0	0	0	0	0	0	0	0	0	0	0	0	0	0	0	0	0	0	0	0	0	0	0	0	0	0	0	0	0	0	0	0	0	0	0	0	0	0	0	0	0
EX_cspg_b_degr[fe]	0	0	0	0	0	0	0	0	0	0	0	0	0	0	0	0	0	0	0	0	0	0	0	0	0	0	0	0	0	0	0	0	0	0	0	0	0	0	0	0	0	0	0	0	0	0	0	0	0
EX_cspg_c[fe]	0	0	0	0	0	0	0	0	0	0	0	0	0	0	0	0	0	0	0	0	0	0	0	0	0	0	0	0	0	0	0	0	0	0	0	0	0	0	0	0	0	0	0	0	0	0	0	0	0
EX_cspg_c_degr[fe]	0	0	0	0	0	0	0	0	0	0	0	0	0	0	0	0	0	0	0	0	0	0	0	0	0	0	0	0	0	0	0	0	0	0	0	0	0	0	0	0	0	0	0	0	0	0	0	0	0
EX_cspg_c_rest[fe]	0	0	0	0	0	0	0	0	0	0	0	0	0	0	0	0	0	0	0	0	0	0	0	0	0	0	0	0	0	0	0	0	0	0	0	0	0	0	0	0	0	0	0	0	0	0	0	0	0
EX_ctbt[fe]	0	0.324746	0	0	0.137406	0	0	0	0.310655	0.0832211	0	0	0	0	2.78876	0.0746522	0.580459	0	0.145609	0.292597	0.327314	2.99601	0	1.61494	0	0	0.517203	1.89559	0	0.752758	0.264998	0.980055	0.169421	0	0	0.097235	0.0726662	0	0.92566	0.523884	0	4.84703	0.455155	0	0.269844	0.675972	1.0083	1.11961	0.0625532
EX_cu2[fe]	0.00768527	0.00696559	0.00674881	0.00421532	0.0073166	0.00725457	0.0068847	0.00707278	0.00558842	0.00755456	0.00695251	0.00684239	0.00609172	0.00441532	0.00683635	0.0048252	0.00734885	0.00770362	0.00712678	0.00747758	0.00763166	0.00763191	0.00723356	0.00710445	0.00702607	0.00807431	0.00696093	0.00753141	0.00720553	0.00671571	0.00697664	0.00711415	0.00696799	0.0077645	0.0072313	0.00718623	0.00681216	0.00665132	0.00682124	0.00722392	0.00719306	0.00654693	0.007179	0.007241	0.00769232	0.00626003	0.0071408	0.00715671	0.00693615
EX_cynt[fe]	0	0	0	0	0	0	0	0	0	0	0	0	0	0	0	0	0	0	0	0	0	0	0	0	0	0	0	0	0	0	0	0	0	0	0	0	0	0	0	0	0	0	0	0	0	0	0	0	0
EX_cys_L[fe]	162.626	163.417	162.726	116.987	162.624	162.713	162.621	162.714	163.18	163.089	162.621	109.002	162.828	79.9912	114.816	94.6576	162.813	131.384	139.705	149.682	200.322	251.372	162.71	189.144	162.721	162.701	162.62	143.036	112.786	71.0348	162.626	162.704	162.834	162.798	162.764	155.598	129	97.0839	73.184	162.972	163.657	63.3088	162.626	162.709	144.546	88.8263	72.9661	94.2809	151.325
EX_cytd[fe]	260.964	301.684	303.169	262.493	241.624	253.194	255.82	279.076	99.3338	193.669	261.538	263.724	287.21	257.427	287.293	272.087	223.682	293.957	276.928	271.487	277.711	327.126	298.974	298.056	275.091	173.381	271.376	309.916	304.032	274.267	318.505	225.595	245.046	264.948	276.293	276.601	252.822	253.761	278.46	277.354	213.565	249.01	229.684	223.358	294.583	265.938	295.966	289.766	288.819
EX_dad_2[fe]	170.613	146.399	144.699	143.456	136.648	147.448	124.12	136.967	99.827	134.576	129.193	127.483	144.979	141.626	147.557	149.698	143.634	147.17	135.69	149.745	152.797	190.772	160.104	149.751	160.935	151.432	132.258	153.921	154.032	136.87	155.744	126.993	123.493	164.582	137.889	138.242	125.812	124.875	139.658	159.477	137.786	126.016	136.977	136.173	162.955	137.877	151.975	147.543	142.856
EX_dchac[fe]	0	0	2.84217e-14	0	0	0	0	0	0	0	0	0	0	0	0	0	0	0	0	0	0	0	0	0	0	0	0	0	0	0	0	0	0	0	0	0	0	0	0	0	0	0	0	0	0	0	0	0	0
EX_dcyt[fe]	341.268	347.677	332.412	327.59	350.363	341.865	336.87	360.344	193.371	354.05	308.924	334.144	363.484	321.087	355.77	335.194	329.557	343.833	353.098	319.477	349.914	363.995	369.084	367.321	332.764	255.814	349.314	357.652	322.315	340.576	365.375	347.588	339.855	333.595	351.732	353.284	328.353	322.892	344.813	349.161	346.556	316.953	336.765	340.423	352.909	339.442	352.635	358.249	361.013
EX_ddca[fe]	96.6849	108.69	97.8559	41.8682	89.9847	92.4367	82.0353	110.629	58.2955	95.8911	82.5385	89.8165	87.1976	63.621	114.758	37.3892	109.6	121.768	89.2257	116.231	113.798	122.735	96.4741	103.56	91.8049	130.471	90.1647	108.119	170.765	121.465	99.612	89.7906	82.7704	138.916	88.8607	120.984	87.5359	86.4574	127.943	137.775	87.1128	96.3789	105.494	106.414	184.16	63.7187	158.563	141.861	97.2386
EX_dextran40[fe]	0	0	0	0	0	0	0	0	0	0	0	0	0	0	0	0	0	0	0	0	0	0	0	0	0	0	0	0	0	0	0	0	0	0	0	0	0	0	0	0	0	0	0	0	0	0	0	0	0
EX_dextrin[fe]	0	0	0	0	0	0	0	0	0	0	0	0	0	0	0	0	0	0	0	0	0	0	0	0	0	0	0	0	0	0	0	0	0	0	0	0	0	0	0	0	0	0	0	0	0	0	0	0	0
EX_dgchol[fe]	0	0	0	0	0	0	0	0	0	0	0	0	0	0	0	0	0	0	0	0	0	0	0	0	0	0	0	0	0	0	0	0	0	0	0	0	0	0	0	0	0	0	0	0	0	0	0	0	0
EX_dgsn[fe]	147.438	81.9459	105.896	28.7917	37.8258	61.7798	32.101	49.7651	60.3343	21.4155	57.0104	45.5352	37.8769	31.3361	46.8462	40.9944	60.8178	69.3468	39.7823	92.7813	93.3295	201.588	92.3904	72.2473	101.497	86.1619	40.4263	79.4546	109.027	30.9983	103.061	15.9795	10.1808	126.722	46.3721	47.6776	13.8259	20.1335	35.5517	84.6485	58.3858	23.1938	37.8244	37.5438	104.172	29.1274	61.0103	57.9466	27.4091
EX_dhcinnm[fe]	0	0	0	0	0	0	0	0	0	0	0	0	0	0	0	0	0	0	0	0	0	0	0	0	0	0	0	0	0	0	0	0	0	0	0	0	0	0	0	0	0	0	0	0	0	0	0	0	0
EX_dhpppn[fe]	0	0.324746	0	0	0.137406	0	0	0	0.310655	0.0832211	0.162149	0	0	0	2.78876	0.0746522	0.580459	0	0.145609	0.292597	0.327314	1.65779	0	1.61494	0	0	0.517203	1.89559	0	0.752758	0.264998	0.421452	0.159421	0	0	0.097235	0.0726662	0	0.92566	0.523884	0	1.25124	0.455155	0	0.269844	0.675972	1.0083	1.11961	0.0625532
EX_diact[fe]	22.3456	20.9268	13.8099	4.63974	13.5216	16.5873	4.94051	25.4965	23.2243	14.0019	7.7796	12.3105	10.6655	6.19714	36.0672	21.1258	32.1543	41.53	10.3299	35.2079	70.8966	185.92	19.0783	41.4434	18.784	46.8136	8.13099	25.0278	79.0154	22.4669	21.9782	10.512	5.05051	63.2589	15.7577	35.9243	4.61196	5.8659	27.5872	48.4769	10.1277	12.1565	27.2599	27.8383	87.6219	10.0167	44.6074	42.3527	24.9336
EX_din[fe]	0	0	0	0	0	0	0	0	0	0	0	0	0	0	0	0	0	0	0	0	0	0	0	0	0	0	0	0	0	0	0	0	0	0	0	0	0	0	0	0	0	0	0	0	0	0	0	0	0
EX_dms[fe]	0	0	0	0	0	0	0	0	0	0	0	0	0	0	0	0	0	0	0	0	0	0	0	0	0	0	0	0	0	0	0	0	0	0	0	0	0	0	0	0	0	0	0	0	0	0	0	0	0
EX_dmso[fe]	0	0	0	0	0	0	0	0	0	0	0	0	0	0	0	0	0	0	0	0	0	0	0	0	0	0	0	0	0	0	0	0	0	0	0	0	0	0	0	0	0	0	0	0	0	0	0	0	0
EX_dopa[fe]	0	0	0	0	0	0	0	0	0	0	0	0	0	0	0	0	0	0	0	0	0	0	0	0	0	0	0	0	0	0	0	0	0	0	0	0	0	0	0	0	0	0	0	0	0	0	0	0	0
EX_dpcoa[fe]	0	0	0	0	0	0	0	0	0	0	0	0	0	0	0	0	0	0	0	0	0	0	0	0	0	0	0	0	0	0	0	0	0	0	0	0	0	0	0	0	0	0	0	0	0	0	0	0	0
EX_drib[fe]	0	0	0	0	0	0	0	0	0	0	0	0	0	0	0	0	0	0	0	0	0	0	0	0	0	0	0	0	0	0	0	0	0	0	0	0	0	0	0	0	0	0	0	0	0	0	0	0	0
EX_dsT_antigen[fe]	0	0	0	0	0	0	0	0	0	0	0	0	0	0	0	0	0	0	0	0	0	0	0	0	0	0	0	0	0	0	0	0	0	0	0	0	0	0	0	0	0	0	0	0	0	0	0	0	0
EX_dtmp[fe]	21.4853	21.5374	21.5507	11.1335	15.6936	21.5129	9.25543	12.4623	20.5403	6.08923	18.9626	11.3863	13.6651	1.47344	4.51924	8.76436	21.1493	15.3782	18.8613	21.5088	7.57993	5.70486	21.5186	21.5189	21.5463	21.4707	21.5318	21.5258	1.2494	7.17517	21.5314	2.28299	1.56402	21.5213	20.0431	3.49557	4.18063	9.13961	6.73698	21.5267	21.5152	0.525689	5.69873	4.05488	10.3469	2.96276	4.75342	7.6526	1.72213
EX_dttp[fe]	7.16175	7.17913	7.18356	7.24625	7.17095	7.17097	7.17796	7.17365	2.00131	7.16591	7.17759	7.18551	7.20125	7.24388	7.18465	4.77022	7.16906	7.1734	7.17938	7.16959	7.16867	7.16007	7.17288	7.17297	7.1821	7.1569	7.17726	7.17526	7.179	7.18622	7.17714	7.17059	7.17337	7.17376	7.17617	7.17456	7.18272	7.18605	7.1843	7.17558	7.17175	7.18908	7.17005	7.16892	7.16811	7.196	7.17863	7.1782	7.18121
EX_duri[fe]	0	0	0	0	0	0	0	0	0	0	0	0	0	0	0	0	0	0	0	0	0	0	0	0	0	0	0	0	0	0	0	0	0	0	0	0	0	0	0	0	0	0	0	0	0	0	0	0	0
EX_etha[fe]	0	0	0	0	0	0	0	0	0	0	0	0	0	0	0	0	0	0	0	0	0	0	0	0	0	0	0	0	0	0	0	0	0	0	0	0	0	0	0	0	0	0	0	0	0	0	0	0	0
EX_ethso3[fe]	0	0	0	0	0	0	0	0	0	0	0	0	0	0	0	0	0	0	0	0	0	0	0	0	0	0	0	0	0	0	0	0	0	0	0	0	0	0	0	0	0	0	0	0	0	0	0	0	0
EX_etoh[fe]	376.571	348.956	311.635	91.3745	383.842	379.874	372.898	381.727	396.818	385.699	355.468	355.717	272.641	109.945	372.719	102.266	379.009	399.237	385.712	385.111	388.203	389.662	372.073	381.621	303.361	391.024	386.838	373.722	367.574	395.213	371.555	386.886	386.612	354.198	393.413	388.131	389.983	392.053	397.342	369.557	360.474	391.823	397.416	397.136	385.356	385.526	378.155	389.866	398.358
EX_f1a[fe]	0	0	0	0	0	0	0	0	0	0	0	0	0	0	0	0	0	0	0	0	0	0	0	0	0	0	0	0	0	0	0	0	0	0	0	0	0	0	0	0	0	0	0	0	0	0	0	0	0
EX_fe2[fe]	0.00330735	0.00263708	0.00239707	0.000816452	0.00360479	0.00335389	0.00256535	0.00263154	0.00447682	0.00461034	0.00295436	0.00219687	0.0022172	0.00089013	0.00136759	0.00155921	0.00425823	0.0028059	0.00210991	0.00383485	0.00308404	0.00188299	0.00270516	0.00259022	0.00336352	0.00551312	0.0024944	0.00290183	0.00230179	0.000550757	0.00282199	0.00354362	0.00311422	0.00392121	0.00285154	0.00228074	0.00157419	0.000615572	0.000672436	0.00281528	0.00454458	0.000633629	0.00351606	0.00363973	0.00257519	0.00325157	0.00166793	0.00159677	0.00287378
EX_fe3[fe]	0.00315361	0.00243799	0.00226094	0.000764502	0.00351554	0.00326433	0.00248161	0.00256725	0.00447682	0.00441017	0.00279365	0.00187629	0.00218465	0.000817741	0.0013254	0.00147256	0.00409599	0.00217413	0.0020492	0.00376753	0.0026979	0.00159089	0.00267123	0.00246276	0.00289646	0.0051493	0.00239949	0.00266206	0.00197843	0.000550757	0.00278439	0.00345504	0.00308415	0.00375831	0.00265806	0.00224009	0.00145583	0.000609064	0.000659308	0.00243167	0.00428714	0.000491308	0.00348975	0.003597	0.00247341	0.00311383	0.00150869	0.00148925	0.00283065
EX_fecrm[fe]	0	0	0	0	0	0	0	0	0	0	0	0	0	0	0	0	0	0	0	0	0	0	0	0	0	0	0	0	0	0	0	0	0	0	0	0	0	0	0	0	0	0	0	0	0	0	0	0	0
EX_fol[fe]	108.115	79.3845	89.8803	90.5417	51.436	79.8144	21.6132	41.9899	68.8184	55.9174	37.0944	45.3322	91.3111	89.1029	64.5258	95.8946	70.8639	84.7198	52.0083	93.8612	97.1546	121.687	101.965	79.0388	102.389	97.5284	41.5338	97.7619	89.0107	45.6774	98.3544	20.0848	9.63708	106.47	57.4445	48.5245	19.9238	19.0202	50.9384	101.058	61.9806	23.4054	33.2469	34.0068	103.699	20.4098	85.8827	73.1789	39.6303
EX_for[fe]	382.87	363.225	340.45	395.01	395.095	390.108	389.518	388.592	396.354	398.247	384.028	352.928	398.496	394.628	378.59	399.853	383.758	400.097	390.516	399.144	393.714	394.563	384.559	385.547	368.18	393.327	390.018	387.59	367.652	396.98	385.214	394.813	394.762	399.319	394.141	397.41	391.689	393.887	398.56	388.137	370.213	391.824	399.359	398.996	389.801	387.28	389.558	394.534	398.41
EX_fru[fe]	335.669	327.828	292.23	371.356	362.433	342.463	347.791	365.783	192.175	374.662	332.328	337.196	374.781	362.885	368.269	378.826	333.782	336.787	366.949	294.001	347.201	359.275	338.658	358.772	303.118	315.833	338.778	336.35	351.502	389.453	291.576	367.89	371.461	309.979	353.323	371.976	386.532	385.986	390.394	345.617	331.716	374.586	373.77	374.717	365.705	373.922	368.755	376.476	391.672
EX_fuc1p_L[fe]	0	0	0	0	0	0	0	0	0	0	0	0	0	0	0	0	0	0	0	0	0	0	0	0	0	0	0	0	0	0	0	0	0	0	0	0	0	0	0	0	0	0	0	0	0	0	0	0	0
EX_fuc_L[fe]	0	0	0	0	0	0	0	0	0	0	0	0	0	0	0	0	0	0	0	0	0	0	0	0	0	0	0	0	0	0	0	0	0	0	0	0	0	0	0	0	0	0	0	0	0	0	0	0	0
EX_fum[fe]	356.978	349.458	316.962	390.525	372.101	372.316	382.133	386.935	193.668	370.969	376.617	358.831	382.566	378.449	361.038	375.473	377.643	356.016	359.566	378.677	358.015	368.695	350.743	380.566	321.861	362.342	387.408	336.513	362.456	392.381	357.897	387.435	389.063	329.907	370.697	379.008	386.296	390.002	393.01	369.053	349.651	399.766	392.567	390.228	363.193	382.081	368.867	380.706	387.146
EX_g6p[fe]	0.935233	2.54003	1.41213	0.244704	0.954243	1.3972	0.421351	0.812729	10.7302	2.25935	0.813783	2.10699	0.446112	0.428921	5.03339	0.561523	2.31288	1.53818	1.11907	3.00703	2.10474	6.05442	0.455197	2.5449	1.51428	1.24142	1.21657	4.07877	0.526853	5.38138	0.709161	0.700754	0.164421	2.96047	0.963203	0.864585	1.51599	0.711508	5.56717	2.49243	1.61127	3.28399	4.32198	3.2299	1.76391	1.59904	10.8603	3.60991	1.76468
EX_gal[fe]	26.5747	26.5747	26.5747	26.5747	26.5747	26.5747	26.5747	26.5747	26.5747	26.5747	26.5747	26.5747	26.5747	26.5747	26.5747	13.5991	26.5747	26.5747	26.5747	26.5747	26.5747	26.5747	26.5747	26.5747	26.5747	26.5747	26.5747	26.5747	26.5747	26.5747	26.5747	26.5747	26.5747	26.5747	26.5747	26.5747	26.5747	26.5747	26.5747	26.5747	26.5747	26.5747	26.5747	26.5747	26.5747	26.5747	26.5747	26.5747	26.5747
EX_galct_D[fe]	0	0	0	0	0	0	0	0	0	0	0	0	0	0	0	0	0	0	0	0	0	0	0	0	0	0	0	0	0	0	0	0	0	0	0	0	0	0	0	0	0	0	0	0	0	0	0	0	0
EX_galctn_D[fe]	0	0	0	0	0	0	0	0	0	0	0	0	0	0	0	0	0	0	0	0	0	0	0	0	0	0	0	0	0	0	0	0	0	0	0	0	0	0	0	0	0	0	0	0	0	0	0	0	0
EX_galmannan[fe]	0	0	0	0	0	0	0	0	0	0	0	0	0	0	0	0	0	0	0	0	0	0	0	0	0	0	0	0	0	0	0	0	0	0	0	0	0	0	0	0	0	0	0	0	0	0	0	0	0
EX_galt[fe]	0	0	0	0	0	0	0	0	0	0	0	0	0	0	0	0	0	0	0	0	0	0	0	0	0	0	0	0	0	0	0	0	0	0	0	0	0	0	0	0	0	0	0	0	0	0	0	0	0
EX_galur[fe]	0	0	0	0	0	0	0	0	0	0	0	0	0	0	0	0	0	0	0	0	0	0	0	0	0	0	0	0	0	0	0	0	0	0	0	0	0	0	0	0	0	0	0	0	0	0	0	0	0
EX_gam26s[fe]	0	0	0	0	0	0	0	0	0	0	0	0	0	0	0	0	0	0	0	0	0	0	0	0	0	0	0	0	0	0	0	0	0	0	0	0	0	0	0	0	0	0	0	0	0	0	0	0	0
EX_gam[fe]	102.052	215.606	206.399	29.0895	194.267	170.983	252.632	232.25	6.12376	153.458	223.983	276.704	144.116	58.3395	282.65	8.81902	137.108	219.39	285.025	168.673	175.865	114.212	186.402	218.252	90.6584	81.6908	258.98	218.463	202.89	342.089	192.588	201.22	227.489	106.255	227.345	250.956	315.649	353.487	333.378	168.821	143.174	343.741	182.482	177.92	182.323	175.078	261.867	270.46	215.594
EX_gbbtn[fe]	0	0.324746	0	0	0.137406	0	0	0	0.310655	0.0832211	0	0	0	0	2.78876	0.0746522	0.580459	0	0.145609	0.292597	0.327314	2.99601	0	1.61494	0	0	0.517203	1.89559	0	0.752758	0.264998	0.980055	0.169421	0	0	0.097235	0.0726662	0	0.92566	0.523884	0	4.84703	0.455155	0	0.269844	0.675972	1.0083	1.11961	0.0625532
EX_gcald[fe]	125.791	111.92	109.663	96.5538	101.514	110.032	90.0931	101.591	73.7007	96.3539	94.2525	98.5487	108.905	99.0647	114.349	105.98	107.609	113.828	105.395	116.128	118.494	144.172	122.381	113.113	117.825	114.354	99.65	120.857	116.635	102.983	119.375	86.1187	82.9882	128.122	106.249	106.857	94.7012	95.5529	105.319	123.668	98.0537	96.2117	93.0429	92.3051	125.336	99.1045	113.996	114.108	109.745
EX_gchola[fe]	0	0	0	0	0	0	0	0	0	0	0	0	0	0	0	0	0	0	0	0	0	0	0	0	0	0	0	0	0	0	0	0	0	0	0	0	0	0	0	0	0	0	0	0	0	0	0	0	0
EX_glc_D[fe]	315.096	331.422	295.879	370.823	343.452	324.066	348.917	371.784	192.001	354.221	330.34	319.67	355.117	344.576	353.507	358.147	313.921	315.688	353.122	310.676	325.924	344.59	336.537	366.066	286.465	321.036	354.099	306.768	342.621	390.176	332.879	365.822	371.561	256.365	331.704	366.406	378.507	383.394	389.242	341.491	322.852	376.736	367.798	367.608	357.533	222.027	366.508	369.978	314.706
EX_glcmannan[fe]	0	0	0	0	0	0	0	0	0	0	0	0	0	0	0	0	0	0	0	0	0	0	0	0	0	0	0	0	0	0	0	0	0	0	0	0	0	0	0	0	0	0	0	0	0	0	0	0	0
EX_glcn[fe]	22.3456	21.208	14.0913	4.46541	13.7277	16.3387	4.94051	25.6571	25.5695	13.769	8.02783	12.7098	10.6655	4.99592	28.939	21.583	32.6687	44.5099	10.6639	36.0914	38.3513	53.0763	18.9933	16.7694	19.2735	46.7368	9.15539	27.5586	105.64	24.4797	22.3348	11.4921	5.07051	63.0869	15.6156	36.0215	4.77996	5.92267	29.494	49.1687	26.1219	17.1515	28.2311	28.7264	88.1516	22.8125	45.8757	45.1541	24.4004
EX_glcr[fe]	0	0	0	0	0	0	0	0	0	0	0	0	0	0	0	0	0	0	0	0	0	0	0	0	0	0	0	0	0	0	0	0	0	0	0	0	0	0	0	0	0	0	0	0	0	0	0	0	0
EX_glcur[fe]	0	0	0	0	0	0	0	0	0	0	0	0	0	0	0	0	0	0	0	0	0	0	0	0	0	0	0	0	0	0	0	0	0	0	0	0	0	0	0	0	0	0	0	0	0	0	0	0	0
EX_gln_L[fe]	388.383	372.926	349.262	398.51	397.514	394.487	389.551	391.065	397.001	399.33	386.017	378.908	398.474	394.691	381.316	400.106	393.639	400.184	391.398	400.008	395.086	395.852	385.046	391.909	369.829	396.799	394.602	388.638	373.195	397.109	387.95	397.114	396.68	400.163	400.167	397.525	395.885	393.924	398.545	400.111	377.55	400.175	399.911	399.721	392.575	387.469	389.51	395.413	400.206
EX_glu_L[fe]	398.283	399.405	399.648	398.51	399.872	399.112	400.159	400.226	185.907	400.162	400.176	400.172	400.014	399.495	387.296	399.997	399.758	400.185	400.264	400.008	399.9	399.993	391.734	398.794	383.382	399.483	400.164	398.766	399.95	397.109	391.308	400.141	400.077	400.163	399.826	400.161	400.214	399.489	398.782	400.205	400.214	400.175	399.84	399.804	398.332	400.264	400.183	400.275	400.206
EX_glutar[fe]	0	0	0	0	0	0	0	0	0	0	0	0	0	0	0	0	0	0	0	0	0	0	0	0	0	0	0	0	0	0	0	0	0	0	0	0	0	0	0	0	0	7.73325	0	0.0831796	0	0.727746	0	0.0746832	0
EX_gly[fe]	384.688	369.94	353.447	395.38	395.356	391.488	392.195	390.917	397.878	398.548	387.73	363.489	398.965	397.257	377.579	399.863	385.339	400.26	391.514	399.243	396.755	397.386	386.815	387.316	371.165	394.077	391.468	390.993	394.468	397.12	387.037	391.935	389.998	399.995	394.512	398.237	392.839	395.417	398.713	388.516	388.701	391.915	399.031	399.041	391.298	400.094	392.247	395.888	398.509
EX_glyasn[fe]	0	0	0	0	0	0	0	0	0	0	0	0	0	0	0	0	0	0	0	0	0	0	0	0	0	0	0	0	0	0	0	0	0	0	0	0	0	0	0	0	0	0	0	0	0	0	0	0	0
EX_glyasp[fe]	0	0	0	0	0	0	0	0	0	0	0	0	0	0	0	0	0	0	0	0	0	0	0	0	0	0	0	0	0	0	0	0	0	0	0	0	0	0	0	0	0	0	0	0	0	0	0	0	0
EX_glyb[fe]	41.251	42.0446	41.3548	14.2815	28.1099	41.3406	12.7576	32.2394	41.7842	19.8066	23.6231	26.4216	24.497	4.57201	38.5531	29.5896	41.4391	42.0251	18.9541	41.251	41.7833	49.6272	41.336	26.6415	41.3426	41.3278	16.3648	41.251	41.4567	36.7426	41.251	13.2065	6.39039	41.4229	34.5353	38.0782	11.0209	15.0523	41.4119	41.5969	26.4355	16.0711	29.7346	29.385	41.251	12.7282	41.4691	41.465	27.7834
EX_glyc3p[fe]	21.3853	21.4374	21.4507	21.6387	21.4128	21.4129	21.4339	21.4209	5.81462	21.3977	21.4328	21.4565	21.5037	21.6317	21.4539	21.6103	21.4072	21.4202	21.4381	21.4088	21.406	21.3802	21.4186	21.4189	21.4463	21.3707	21.4318	21.4258	21.437	21.4586	21.4314	21.4118	21.4201	21.4213	21.4285	21.4237	21.4482	21.4582	21.4529	21.4267	21.4152	21.4672	21.4102	21.4068	21.4043	21.488	21.4359	21.4346	21.4436
EX_glyc[fe]	350.376	362.028	339.572	109.326	372.609	360.669	306.486	346.24	396.353	376.165	335.168	297.262	287.972	133.277	329.147	122.452	361.112	350.46	319.533	353.2	371.072	382.604	377.294	383.929	299.387	357.738	318.154	369.564	388.306	293.74	379.89	344.416	322.984	377.012	351.797	352.637	289.976	258.777	303.658	385.45	376.638	278.666	384.921	387.421	390.581	396.644	357.179	349.295	376.832
EX_glyclt[fe]	121.296	107.028	104.495	33.7293	96.7123	105.145	85.2266	97.211	29.4743	92.2731	89.2196	93.8221	103.898	64.5366	110.56	30.0194	103.512	110.009	100.668	110.801	115.465	142.573	117.164	109.078	109.442	110.038	94.3937	115.732	114.771	99.7386	113.644	82.5214	79.1884	125.503	101.062	103.206	90.3563	91.321	102.187	119.969	93.6809	93.3768	89.7738	89.3439	123.235	95.7899	111.346	110.991	105.57
EX_glycys[fe]	0	0	0	0	0	0	0	0	0	0	0	0	0	0	0	0	0	0	0	0	0	0	0	0	0	0	0	0	0	0	0	0	0	0	0	0	0	0	0	0	0	0	0	0	0	0	0	0	0
EX_glygln[fe]	0	0	0	0	0	0	0	0	0	0	0	0	0	0	0	0	0	0	0	0	0	0	0	0	0	0	0	0	0	0	0	0	0	0	0	0	0	0	0	0	0	0	0	0	0	0	0	0	0
EX_glyglu[fe]	0	0	0	0	0	0	0	0	0	0	0	0	0	0	0	0	0	0	0	0	0	0	0	0	0	0	0	0	0	0	0	0	0	0	0	0	0	0	0	0	0	0	0	0	0	0	0	0	0
EX_glygn2[fe]	0	0	0	0	0	0	0	0	0	0	0	0	0	0	0	0	0	0	0	0	0	0	0	0	0	0	0	0	0	0	0	0	0	0	0	0	0	0	0	0	0	0	0	0	0	0	0	0	0
EX_glygn4[fe]	0	0	0	0	0	0	0	0	0	0	0	0	0	0	0	0	0	0	0	0	0	0	0	0	0	0	0	0	0	0	0	0	0	0	0	0	0	0	0	0	0	0	0	0	0	0	0	0	0
EX_glygn5[fe]	0	0	0	0	0	0	0	0	0	0	0	0	0	0	0	0	0	0	0	0	0	0	0	0	0	0	0	0	0	0	0	0	0	0	0	0	0	0	0	0	0	0	0	0	0	0	0	0	0
EX_glyleu[fe]	0	0	0	0	0	0	0	0	0	0	0	0	0	0	0	0	0	0	0	0	0	0	0	0	0	0	0	0	0	0	0	0	0	0	0	0	0	0	0	0	0	0	0	0	0	0	0	0	0
EX_glymet[fe]	0	0	0	0	0	0	0	0	0	0	0	0	0	0	0	0	0	0	0	0	0	0	0	0	0	0	0	0	0	0	0	0	0	0	0	0	0	0	0	0	0	0	0	0	0	0	0	0	0
EX_glyphe[fe]	0	0	0	0	0	0	0	0	0	0	0	0	0	0	0	0	0	0	0	0	0	0	0	0	0	0	0	0	0	0	0	0	0	0	0	0	0	0	0	0	0	0	0	0	0	0	0	0	0
EX_glypro[fe]	0	0	0	0	0	0	0	0	0	0	0	0	0	0	0	0	0	0	0	0	0	0	0	0	0	0	0	0	0	0	0	0	0	0	0	0	0	0	0	0	0	0	0	0	0	0	0	0	0
EX_glytyr[fe]	0	0	0	0	0	0	0	0	0	0	0	0	0	0	0	0	0	0	0	0	0	0	0	0	0	0	0	0	0	0	0	0	0	0	0	0	0	0	0	0	0	0	0	0	0	0	0	0	0
EX_gncore1[fe]	0	0	0	0	0	0	0	0	0	0	0	0	0	0	0	0	0	0	0	0	0	0	0	0	0	0	0	0	0	0	0	0	0	0	0	0	0	0	0	0	0	0	0	0	0	0	0	0	0
EX_gncore2[fe]	0	0	0	0	0	0	0	0	0	0	0	0	0	0	0	0	0	0	0	0	0	0	0	0	0	0	0	0	0	0	0	0	0	0	0	0	0	0	0	0	0	0	0	0	0	0	0	0	0
EX_gsn[fe]	206.203	173.917	171.503	172.139	163.728	179.138	148.604	163.008	25.347	161.324	154.439	152.369	171.87	169.506	174.256	178.286	148.266	176.314	161.571	158.744	183.551	226.832	193.184	179.152	193.628	90.9439	159.233	184.431	181.739	163.436	186.967	151.152	146.918	137.854	165.891	164.699	149.829	149.138	166.773	191.561	157.856	149.651	163.118	162.258	189.192	170.832	180.229	175.528	173.362
EX_gthox[fe]	0.0499814	0.0499966	0.0499978	0.0499933	0.0499961	0.0499945	0.05	0.05	0.05	0.0499998	0.05	0.05	0.0499991	0.0499965	0.0499401	0.0499983	0.0499983	0.05	0.0499949	0.0499995	0.0499933	0.0499955	0.0499672	0.0499945	0.0499321	0.0499979	0.05	0.0499959	0.0499992	0.0499882	0.0499655	0.0499854	0.0499776	0.05	0.05	0.05	0.05	0.0499976	0.0499945	0.05	0.05	0.0499944	0.0499973	0.0499983	0.0499929	0.05	0.05	0.05	0.05
EX_gthrd[fe]	0.199963	0.199993	0.199996	0.199987	0.199992	0.199989	0.2	0.2	0.2	0.2	0.2	0.2	0.199998	0.199993	0.19988	0.199997	0.199997	0.2	0.19999	0.199999	0.199987	0.199991	0.199934	0.199989	0.199864	0.199996	0.2	0.199992	0.199998	0.199976	0.199931	0.199971	0.199955	0.2	0.2	0.2	0.2	0.199995	0.199989	0.2	0.2	0.199989	0.199995	0.199997	0.199986	0.2	0.2	0.2	0.2
EX_gua[fe]	224.701	189.844	186.667	177.399	180.034	196.643	163.211	179.209	89.9425	177.395	169.757	167.318	185.934	176.481	190.811	183.92	191.557	193.711	176.9	196.074	201.389	246.215	208.558	196.343	207.477	172.494	174.99	200.592	199.583	178.593	201.549	166.318	161.24	214.717	182.418	180.855	164.424	163.663	182.249	208.255	180.717	164.271	179.471	178.51	211.457	185.727	197.911	192.73	189.646
EX_h2[fe]	257.354	280.059	271.435	50.5649	252.102	253.77	269.3	272.496	85.5436	207.836	286.723	301.658	180.56	74.3968	319.576	61.979	218.769	293.158	320.901	261.085	247.558	167.781	296.67	282.802	210.552	271.923	308.157	291.001	344.553	376.823	314.85	218.817	233.291	231.142	280.5	321.611	346.015	376.663	379.451	285.842	207.476	377.479	273.783	265.563	323.063	224.902	374.512	363.84	270.8
EX_h2o[fe]	400.24	400.31	400.24	400.27	400.3	400.33	400.21	400.25	400.21	400.3	400.26	400.21	400.28	400.3	400.25	400.32	400.32	400.26	400.28	400.28	400.34	400.37	400.27	400.26	400.28	400.24	400.23	400.32	400.23	400.19	400.28	400.26	400.22	400.23	400.24	400.22	400.24	400.23	400.24	400.26	400.26	400.2	400.31	400.28	400.24	400.3	400.23	400.32	400.25
EX_h2s[fe]	176.353	177.144	176.453	130.714	176.351	176.44	176.348	176.441	139.543	176.816	176.347	122.729	176.555	93.718	128.543	108.384	176.54	145.111	153.431	163.408	214.049	265.099	176.437	202.871	176.448	176.428	176.347	156.762	126.513	84.7616	176.353	176.431	176.561	176.525	176.49	169.325	142.727	110.811	86.9108	176.699	177.384	77.0356	176.352	176.436	158.273	102.553	86.6929	108.008	165.052
EX_h[fe]	400.24	400.31	400.24	400.27	400.3	400.33	400.21	400.25	400.21	400.3	400.26	400.21	400.28	400.3	400.25	400.32	400.32	400.26	400.28	400.28	400.34	400.37	400.27	400.26	400.28	400.24	400.23	400.32	400.23	400.19	400.28	400.26	400.22	400.23	400.24	400.22	400.24	400.23	400.24	400.26	400.26	400.2	400.31	400.28	400.24	400.3	400.23	400.32	400.25
EX_ha[fe]	0	0	0	0	0	0	0	0	0	0	0	0	0	0	0	0	0	0	0	0	0	0	0	0	0	0	0	0	0	0	0	0	0	0	0	0	0	0	0	0	0	0	0	0	0	0	0	0	0
EX_ha_deg1[fe]	0	0	0	0	0	0	0	0	0	0	0	0	0	0	0	0	0	0	0	0	0	0	0	0	0	0	0	0	0	0	0	0	0	0	0	0	0	0	0	0	0	0	0	0	0	0	0	0	0
EX_ha_pre1[fe]	0	0	0	0	0	0	0	0	0	0	0	0	0	0	0	0	0	0	0	0	0	0	0	0	0	0	0	0	0	0	0	0	0	0	0	0	0	0	0	0	0	0	0	0	0	0	0	0	0
EX_hdca[fe]	72.7323	81.696	73.0216	59.9116	66.6778	69.111	59.6494	82.9727	116.057	71.2002	60.4481	66.6712	64.0304	55.5147	89.4149	75.2747	83.73	93.8188	65.648	89.0441	86.8681	102.187	72.0777	77.9379	69.1033	100.514	66.0742	82.199	133.469	91.7521	74.8693	65.9094	59.9735	109.471	66.2769	91.8754	63.7141	62.7461	97.1405	106.515	64.2498	71.1528	79.3183	79.9293	144.744	47.3994	123.07	108.84	73.5519
EX_hexs[fe]	0	0	0	0	0	0	0	0	0	0	0	0	0	0	0	0	0	0	0	0	0	0	0	0	0	0	0	0	0	0	0	0	0	0	0	0	0	0	0	0	0	0	0	0	0	0	0	0	0
EX_hg2[fe]	0	0	0	0	0	0	0	0	0	0	0	0	0	0	0	0	0	0	0	0	0	0	0	0	0	0	0	0	0	0	0	0	0	0	0	0	0	0	0	0	0	0	0	0	0	0	0	0	0
EX_his_L[fe]	289.239	234.793	227.203	231.401	235.299	253.401	206.093	226.415	164.939	240.424	212.765	202.16	239.204	227.002	225.523	241.575	251.502	245.59	218.196	259.115	260.426	306.028	263.894	242.789	270.817	269.818	218.222	252.481	253.156	211.342	253.529	219.971	210.482	281.132	232.192	225.941	198.566	191.988	216.438	265.745	241.714	191.374	234.971	235.537	270.581	215.575	241.48	234.017	230
EX_hista[fe]	0.107919	1.35605	0.207618	0.227912	0.264811	0.338218	0.0857004	0.923002	1.02823	0.692212	0.248224	0	0.196444	3.77473	18.1235	1.1877	1.06883	0.946906	0.416826	0.292597	38.1569	169.318	0.0850328	30.5639	0.346331	0.487836	0.517203	2.35322	0.41139	0.752758	0.264998	1.05863	0.378649	0.171943	0.614746	0.097235	0.187999	0.721508	1.55943	0.869807	1.02861	5.31675	6.80162	4.99622	0.269844	1.05485	1.28837	2.20454	0.901064
EX_hom_L[fe]	0	0	0	0	0	0	0	0	0	0	0	0	0	0	0	0	0	0	0	0	0	0	0	0	0	0	0	0	0	0	0	0	0	0	0	0	0	0	0	0	0	0	0	0	0	0	0	0	0
EX_homogal[fe]	0	0	0	0	0	0	0	0	0	0	0	0	0	0	0	0	0	0	0	0	0	0	0	0	0	0	0	0	0	0	0	0	0	0	0	0	0	0	0	0	0	0	0	0	0	0	0	0	0
EX_hspg[fe]	0	0	0	0	0	0	0	0	0	0	0	0	0	0	0	0	0	0	0	0	0	0	0	0	0	0	0	0	0	0	0	0	0	0	0	0	0	0	0	0	0	0	0	0	0	0	0	0	0
EX_hspg_degr_10[fe]	0	0	0	0	0	0	0	0	0	0	0	0	0	0	0	0	0	0	0	0	0	0	0	0	0	0	0	0	0	0	0	0	0	0	0	0	0	0	0	0	0	0	0	0	0	0	0	0	0
EX_hspg_degr_11[fe]	0	0	0	0	0	0	0	0	0	0	0	0	0	0	0	0	0	0	0	0	0	0	0	0	0	0	0	0	0	0	0	0	0	0	0	0	0	0	0	0	0	0	0	0	0	0	0	0	0
EX_hspg_degr_12[fe]	0	0	0	0	0	0	0	0	0	0	0	0	0	0	0	0	0	0	0	0	0	0	0	0	0	0	0	0	0	0	0	0	0	0	0	0	0	0	0	0	0	0	0	0	0	0	0	0	0
EX_hspg_degr_13[fe]	0	0	0	0	0	0	0	0	0	0	0	0	0	0	0	0	0	0	0	0	0	0	0	0	0	0	0	0	0	0	0	0	0	0	0	0	0	0	0	0	0	0	0	0	0	0	0	0	0
EX_hspg_degr_14[fe]	0	0	0	0	0	0	0	0	0	0	0	0	0	0	0	0	0	0	0	0	0	0	0	0	0	0	0	0	0	0	0	0	0	0	0	0	0	0	0	0	0	0	0	0	0	0	0	0	0
EX_hspg_degr_15[fe]	0	0	0	0	0	0	0	0	0	0	0	0	0	0	0	0	0	0	0	0	0	0	0	0	0	0	0	0	0	0	0	0	0	0	0	0	0	0	0	0	0	0	0	0	0	0	0	0	0
EX_hspg_degr_1[fe]	0	0	0	0	0	0	0	0	0	0	0	0	0	0	0	0	0	0	0	0	0	0	0	0	0	0	0	0	0	0	0	0	0	0	0	0	0	0	0	0	0	0	0	0	0	0	0	0	0
EX_hspg_degr_2[fe]	0	0	0	0	0	0	0	0	0	0	0	0	0	0	0	0	0	0	0	0	0	0	0	0	0	0	0	0	0	0	0	0	0	0	0	0	0	0	0	0	0	0	0	0	0	0	0	0	0
EX_hspg_degr_3[fe]	0	0	0	0	0	0	0	0	0	0	0	0	0	0	0	0	0	0	0	0	0	0	0	0	0	0	0	0	0	0	0	0	0	0	0	0	0	0	0	0	0	0	0	0	0	0	0	0	0
EX_hspg_degr_4[fe]	0	0	0	0	0	0	0	0	0	0	0	0	0	0	0	0	0	0	0	0	0	0	0	0	0	0	0	0	0	0	0	0	0	0	0	0	0	0	0	0	0	0	0	0	0	0	0	0	0
EX_hspg_degr_5[fe]	0	0	0	0	0	0	0	0	0	0	0	0	0	0	0	0	0	0	0	0	0	0	0	0	0	0	0	0	0	0	0	0	0	0	0	0	0	0	0	0	0	0	0	0	0	0	0	0	0
EX_hspg_degr_6[fe]	0	0	0	0	0	0	0	0	0	0	0	0	0	0	0	0	0	0	0	0	0	0	0	0	0	0	0	0	0	0	0	0	0	0	0	0	0	0	0	0	0	0	0	0	0	0	0	0	0
EX_hspg_degr_7[fe]	0	0	0	0	0	0	0	0	0	0	0	0	0	0	0	0	0	0	0	0	0	0	0	0	0	0	0	0	0	0	0	0	0	0	0	0	0	0	0	0	0	0	0	0	0	0	0	0	0
EX_hspg_degr_8[fe]	0	0	0	0	0	0	0	0	0	0	0	0	0	0	0	0	0	0	0	0	0	0	0	0	0	0	0	0	0	0	0	0	0	0	0	0	0	0	0	0	0	0	0	0	0	0	0	0	0
EX_hspg_degr_9[fe]	0	0	0	0	0	0	0	0	0	0	0	0	0	0	0	0	0	0	0	0	0	0	0	0	0	0	0	0	0	0	0	0	0	0	0	0	0	0	0	0	0	0	0	0	0	0	0	0	0
EX_hspg_rest[fe]	0	0	0	0	0	0	0	0	0	0	0	0	0	0	0	0	0	0	0	0	0	0	0	0	0	0	0	0	0	0	0	0	0	0	0	0	0	0	0	0	0	0	0	0	0	0	0	0	0
EX_hxan[fe]	65.7555	42.1036	24.6816	18.7726	86.6449	67.4956	48.9373	58.3458	57.14	113.398	48.8516	28.1986	55.2441	13.9411	27.1957	37.0838	78.8068	49.7559	46.6174	54.2694	66.117	38.7077	54.8732	55.3618	55.6573	109.632	40.5756	56.4857	40.1439	7.37508	35.0948	85.8421	76.7927	85.1823	62.562	49.9481	36.3985	10.5841	11.224	59.1817	96.6032	8.55353	89.864	93.5645	55.2455	21.212	23.5397	34.6119	50.0717
EX_icdchol[fe]	0	0	0	0	0	0	0	0	0	0	0	0	0	0	0	0	0	0	0	0	0	0	0	0	0	0	0	0	0	0	0	0	0	0	0	0	0	0	0	0	0	1.77636e-15	0	0	0	0	0	0	0
EX_idon_L[fe]	0	0.324746	0	0	0.137406	0	0	0	0.310655	0.0832211	0	0	0	0	2.78876	0.0746522	0.580459	0	0.145609	0.292597	0.327314	2.99601	0	1.61494	0	0	0.517203	1.89559	0	0.752758	0.264998	0.980055	0.169421	0	0	0.097235	0.0726662	0	0.92566	0.523884	0	4.84703	0.455155	0	0.269844	0.675972	1.0083	1.11961	0.0625532
EX_idour[fe]	0	0	0	0	0	0	0	0	0	0	0	0	0	0	0	0	0	0	0	0	0	0	0	0	0	0	0	0	0	0	0	0	0	0	0	0	0	0	0	0	0	0	0	0	0	0	0	0	0
EX_ile_L[fe]	284.381	171.626	181.372	352.164	193.038	219.952	135.615	161.092	190.824	245.374	148.324	95.8356	239.071	317.665	99.007	376.168	250.836	170.989	111.275	213.066	217.417	279.274	197.751	172.882	279.071	310.645	135.48	166.775	190.083	54.6254	185.52	191.725	164.233	242.298	156.151	130.742	79.2481	45.0712	64.9837	214.109	246.675	48.0484	207.422	212.419	203.481	221.855	137.473	126.77	182.195
EX_ind3ac[fe]	75.141	45.7853	48.7167	14.2815	27.9138	55.559	12.6719	31.9786	15.0593	19.6918	23.537	26.4216	24.497	4.57201	31.741	22.7334	46.2119	53.8218	18.8085	47.0348	41.5174	24.9116	68.3099	23.4041	66.437	56.6382	16.1062	54.1094	79.8634	36.3662	41.9247	12.7164	6.30568	77.9276	34.0627	38.0296	10.9846	14.3875	40.9357	79.8117	26.4355	13.1779	23.6261	24.472	93.888	12.2317	67.9104	51.7118	27.5619
EX_ind3ppa[fe]	1.87047	4.75532	2.82426	0.489407	1.77108	2.79441	0.842702	1.45491	33.9004	4.43548	1.30327	4.21397	0.892223	0.857842	7.27801	1.04839	4.04531	2.98994	2.01973	5.72147	3.88216	1.65779	0.910394	3.47487	3.02856	2.48285	1.91595	6.26195	1.05371	10.01	1.15332	0.421452	0.159421	5.92093	1.92641	1.63193	2.95931	0.758276	9.97226	4.46098	3.22254	1.25124	2.20663	1.54677	3.25797	2.52211	20.7122	5.89616	3.41426
EX_indole[fe]	262.419	232.662	229.578	234.348	212.415	227.92	195.12	208.078	92.4311	196.912	212.047	212.088	234.419	238.779	236.099	245.887	197.408	237.202	227.019	225.058	244.548	295.668	254.979	238.38	249.187	161.421	215.941	253.325	248.707	230.494	253.945	173.678	175.122	265.669	224.832	225.77	210.514	211.496	234.533	250.518	191.682	213.911	211.723	207.86	260.074	192.782	249.617	245.161	232.063
EX_indprp[fe]	1.87047	4.75532	2.82426	0.489407	1.77108	2.79441	0.842702	1.45491	33.9004	4.43548	1.30327	4.21397	0.892223	0.857842	7.27801	1.04839	4.04531	2.98994	2.01973	5.72147	3.88216	1.65779	0.910394	3.47487	3.02856	2.48285	1.91595	6.26195	1.05371	10.01	1.15332	0.421452	0.159421	5.92093	1.92641	1.63193	2.95931	0.758276	9.97226	4.46098	3.22254	1.25124	2.20663	1.54677	3.25797	2.52211	20.7122	5.89616	3.41426
EX_inost[fe]	0	0	0	0	0	0	0	0	0	0	0	0	0	0	0	0	0	0	0	0	0	0	0	0	0	0	0	0	0	0	0	0	0	0	0	0	0	0	0	0	0	0	0	0	0	0	0	0	0
EX_ins[fe]	205.334	175.036	172.674	176.532	167.444	178.836	151.371	164.761	100.417	166.246	157.259	154.062	174.595	172.001	175.217	182.922	174.026	177.239	163.85	180.507	182.661	219.182	192.044	178.824	193.747	145.221	160.634	185.855	183.058	163.645	185.553	155.196	150.901	198.834	169.028	166.051	152.277	150.881	166.838	191.061	168.288	151.414	166.771	165.973	194.523	161.173	181.174	176.2	170.18
EX_inulin[fe]	0	0	0	0	0	0	0	0	0	0	0	0	0	0	0	0	0	0	0	0	0	0	0	0	0	0	0	0	0	0	0	0	0	0	0	0	0	0	0	0	0	0	0	0	0	0	0	0	0
EX_isetac[fe]	0	0	0	0	0	0	0	0	0	0	0	0	0	0	0	0	0	0	0	0	0	0	0	0	0	0	0	0	0	0	0	0	0	0	0	0	0	0	0	0	0	0	0	0	0	0	0	0	0
EX_isobut[fe]	135.316	259.318	254.499	338.441	215.539	201.781	266.101	262.673	66.0488	191.154	239.354	296.226	274.246	341.801	314.325	320.656	178.046	286.699	302.879	214.257	229.182	148.648	220.922	242.906	191.258	146.189	276.628	264.818	310.658	378.992	231.215	218.444	235.269	193.683	248.806	290.165	327.095	361.694	375.25	247.339	183.068	357.306	208.143	205.954	279.842	201.49	344.007	331.267	243.825
EX_isocapr[fe]	132.261	257.81	254.208	299.118	214.403	200.886	264.642	262.171	66.0488	185.897	238.117	296.226	274.109	299.449	300.723	305.117	177.746	268.58	300.41	213.818	219.82	141.295	219.247	242.071	176.309	137.309	275.862	258.421	307.408	307.902	230.541	216.925	235.269	192.378	245.822	290	292.778	278.625	310.848	241.534	182.666	284.492	207.707	205.056	278.073	200.618	315.074	310.138	243.337
EX_isochol[fe]	0	0	0	0	0	0	0	0	0	0	0	0	0	0	0	0	0	0	0	0	0	0	0	0	0	0	0	0	0	0	0	0	0	0	0	0	0	0	0	0	0	1.77636e-15	0	0	2.84217e-14	0	0	0	0
EX_isoval[fe]	67.0657	131.282	128.516	149.804	108.087	101.84	132.742	131.813	49.9746	95.1662	119.71	150.22	137.5	150.153	154.001	153.082	90.8955	135.785	151.215	109.77	111.851	71.4765	110.079	122.773	89.6686	69.8957	138.889	132.341	154.231	158.802	115.847	108.673	117.714	99.1493	123.874	145.816	147.803	139.677	160.41	122.998	92.9443	142.843	104.957	103.301	140.665	101.57	167.893	158.017	123.375
EX_ispre[fe]	110.131	20.9245	32.1467	9.44104	15.6628	36.8545	12.1952	7.72465	20.2727	1.78802	26.1079	9.97268	16.8271	4.86282	3.82237	11.7796	11.1035	11.085	6.85724	12.218	12.778	9.53761	48.4314	8.36956	62.2623	7.8199	6.05184	26.9914	0.075164	3.88452	18.77	1.85925	1.30338	37.1458	16.9724	4.61328	3.58688	8.41771	4.00506	27.1862	14.1847	0.239575	1.93112	1.18965	3.00443	2.3508	2.92929	5.12378	0.232537
EX_k[fe]	0.00768527	0.00696559	0.00674881	0.00421532	0.0073166	0.00725457	0.0068847	0.00707278	0.00558842	0.00755456	0.00695251	0.00684239	0.00609172	0.00441532	0.00683635	0.0048252	0.00734885	0.00770362	0.00712678	0.00747758	0.00763166	0.00763191	0.00723356	0.00710445	0.00702607	0.00807431	0.00696093	0.00753141	0.00720553	0.00671571	0.00697664	0.00711415	0.00696799	0.0077645	0.0072313	0.00718623	0.00681216	0.00665132	0.00682124	0.00722392	0.00719306	0.00654693	0.007179	0.007241	0.00769232	0.00626003	0.0071408	0.00715671	0.00693615
EX_kdo[fe]	0	0	0	0	0	0	0	0	0	0	0	0	0	0	0	0	0	0	0	0	0	0	0	0	0	0	0	0	0	0	0	0	0	0	0	0	0	0	0	0	0	0	0	0	0	0	0	0	0
EX_kesto[fe]	0	0	0	0	0	0	0	0	0	0	0	0	0	0	0	0	0	0	0	0	0	0	0	0	0	0	0	0	0	0	0	0	0	0	0	0	0	0	0	0	0	0	0	0	0	0	0	0	0
EX_kestopt[fe]	0	0	0	0	0	0	0	0	0	0	0	0	0	0	0	0	0	0	0	0	0	0	0	0	0	0	0	0	0	0	0	0	0	0	0	0	0	0	0	0	0	0	0	0	0	0	0	0	0
EX_kestottr[fe]	0	0	0	0	0	0	0	0	0	0	0	0	0	0	0	0	0	0	0	0	0	0	0	0	0	0	0	0	0	0	0	0	0	0	0	0	0	0	0	0	0	0	0	0	0	0	0	0	0
EX_lac_D[fe]	375.768	361.038	339.851	381.875	384.565	381.117	377.904	384.467	396.227	395.931	357.74	352.671	378.193	364.157	374.439	382.612	364.473	388.672	387.838	380.965	387.743	389.137	377.66	384.416	355.972	388.274	389.324	375.712	363.696	396.927	367.024	389.835	388.914	350.281	383.263	378.91	390.078	393.596	398.389	382.806	368.927	391.114	389.196	388.491	380.182	232.698	388.112	392.165	330.999
EX_lac_L[fe]	209.1	91.1982	76.135	333.227	95.4544	132.589	43.8847	54.9261	85.9415	112.185	87.2654	64.5909	180.81	318.08	79.8053	366.152	148.808	158.977	70.8447	183.811	166.6	253.627	133.728	104.731	215.956	254.252	80.034	143.047	167.293	62.7262	146.199	39.0522	22.9018	213.51	116.344	92.6675	43.7776	31.0731	72.9447	142.107	103.06	49.5536	120.711	115.531	168.295	212.826	134.484	113.963	141.784
EX_lanost[fe]	0	0	0	0	0	0	0	0	0	0	0	0	0	0	0	0	0	0	0	0	0	0	0	0	0	0	0	0	0	0	0	0	0	0	0	0	0	0	0	0	0	0	0	0	0	0	0	0	0
EX_lcts[fe]	0	0	0	0	0	0	0	0	0	0	0	0	0	0	0	0	0	0	0	0	0	0	0	0	0	0	0	0	0	0	0	0	0	0	0	0	0	0	0	0	0	0	0	0	0	0	0	0	0
EX_leu_L[fe]	393.186	397.89	399.005	385.115	396.923	397.912	399.359	399.458	197.257	399.712	399.542	399.542	392.847	385.426	384.128	393.833	398.628	390.153	397.286	395.236	397.072	396.813	385.377	397.915	375.253	396.282	399.59	395.748	397.267	396.358	374.077	395.879	393.873	381.443	388.896	390.348	399.786	398.962	397.967	395.654	399.076	399.734	389.333	388.95	388.949	398.552	398.937	398.941	399.315
EX_levan1000[fe]	0	0	0	0	0	0	0	0	0	0	0	0	0	0	0	0	0	0	0	0	0	0	0	0	0	0	0	0	0	0	0	0	0	0	0	0	0	0	0	0	0	0	0	0	0	0	0	0	0
EX_levanb[fe]	0	0	0	0	0	0	0	0	0	0	0	0	0	0	0	0	0	0	0	0	0	0	0	0	0	0	0	0	0	0	0	0	0	0	0	0	0	0	0	0	0	0	0	0	0	0	0	0	0
EX_levanttr[fe]	0	0	0	0	0	0	0	0	0	0	0	0	0	0	0	0	0	0	0	0	0	0	0	0	0	0	0	0	0	0	0	0	0	0	0	0	0	0	0	0	0	0	0	0	0	0	0	0	0
EX_levantttr[fe]	0	0	0	0	0	0	0	0	0	0	0	0	0	0	0	0	0	0	0	0	0	0	0	0	0	0	0	0	0	0	0	0	0	0	0	0	0	0	0	0	0	0	0	0	0	0	0	0	0
EX_lichn[fe]	0	0	0	0	0	0	0	0	0	0	0	0	0	0	0	0	0	0	0	0	0	0	0	0	0	0	0	0	0	0	0	0	0	0	0	0	0	0	0	0	0	0	0	0	0	0	0	0	0
EX_lmn2[fe]	0	0	0	0	0	0	0	0	0	0	0	0	0	0	0	0	0	0	0	0	0	0	0	0	0	0	0	0	0	0	0	0	0	0	0	0	0	0	0	0	0	0	0	0	0	0	0	0	0
EX_lmn30[fe]	0	0	0	0	0	0	0	0	0	0	0	0	0	0	0	0	0	0	0	0	0	0	0	0	0	0	0	0	0	0	0	0	0	0	0	0	0	0	0	0	0	0	0	0	0	0	0	0	0
EX_lys_L[fe]	391.992	388.421	391.401	384.084	394.977	394.665	399.764	397.309	399.624	398.565	397.357	378.966	393.172	386.825	392.919	394.763	388.945	390.318	397.435	393.369	395.882	395.694	394.397	392.168	392.538	392.359	394.695	396.547	391.767	399.221	380.642	393.219	392.114	380.892	382.99	390.299	395.276	399.806	399.033	383.482	391.804	388.933	389.041	388.773	387.983	397.73	398.228	397.432	397.151
EX_lyx_L[fe]	0	0	0	0	0	0	0	0	0	0	0	0	0	0	0	0	0	0	0	0	0	0	0	0	0	0	0	0	0	0	0	0	0	0	0	0	0	0	0	0	0	0	0	0	0	0	0	0	0
EX_mal_L[fe]	240.276	251.143	241.45	342.745	231.585	237.372	267.756	264.519	82.2192	188.096	269.566	317.635	298.301	353.408	327.646	332.307	210.985	272.574	300.827	213.338	264.86	316.123	254.826	277.53	220.69	142.102	277.354	276.456	286.818	362.527	235.053	213.575	232.091	227.226	265.535	297.367	330.696	368.315	363.335	249.365	172.167	381.252	214.995	209.394	277.906	343.314	328.36	321.117	311.992
EX_malt[fe]	86.882	66.9453	72.4569	52.5364	55.5764	71.3803	51.2843	53.6514	51.6084	49.1735	57.7557	52.7049	54.224	46.0963	48.1268	50.9569	59.24	55.4007	57.6882	74.188	50.1673	48.9172	86.882	60.1601	86.882	68.831	62.3637	68.468	45.9469	49.8974	86.882	46.636	46.1567	62.7792	58.4761	47.4444	47.9011	51.2071	49.6053	66.1785	61.9474	45.4645	47.3948	46.8836	52.0119	47.0892	48.2829	50.2975	46.2621
EX_malthx[fe]	0	0	0	0	0	0	0	0	0	0	0	0	0	0	0	0	0	0	0	0	0	0	0	0	0	0	0	0	0	0	0	0	0	0	0	0	0	0	0	0	0	0	0	0	0	0	0	0	0
EX_malttr[fe]	113.508	32.7684	41.0144	11.1335	15.6936	39.3995	9.25543	13.0342	20.7247	6.08923	18.9626	11.3863	13.6651	1.47344	4.51924	8.76436	21.2154	15.4646	18.8613	43.611	7.57993	5.70486	64.9234	22.5692	65.7757	35.5756	25.8746	35.0309	1.2494	7.17517	68.6194	2.28299	1.56402	26.4977	20.0431	3.49557	4.18063	9.13961	6.73698	31.5967	25.2502	0.525689	3.42124	2.65447	10.3469	2.96276	4.75342	7.85665	1.72213
EX_man6p[fe]	0	0	0	0	0	0	0	0	0	0	0	0	0	0	0	0	0	0	0	0	0	0	0	0	0	0	0	0	0	0	0	0	0	0	0	0	0	0	0	0	0	0	0	0	0	0	0	0	0
EX_man[fe]	0	0	0	0	0	0	0	0	0	0	0	0	0	0	0	0	0	0	0	0	0	0	0	0	0	0	0	0	0	0	0	0	0	0	0	0	0	0	0	0	0	0	0	0	0	0	0	0	0
EX_mannan[fe]	0	0	0	0	0	0	0	0	0	0	0	0	0	0	0	0	0	0	0	0	0	0	0	0	0	0	0	0	0	0	0	0	0	0	0	0	0	0	0	0	0	0	0	0	0	0	0	0	0
EX_mantr[fe]	0	0	0	0	0	0	0	0	0	0	0	0	0	0	0	0	0	0	0	0	0	0	0	0	0	0	0	0	0	0	0	0	0	0	0	0	0	0	0	0	0	0	0	0	0	0	0	0	0
EX_melib[fe]	0	0	0	0	0	0	0	0	0	0	0	0	0	0	0	0	0	0	0	0	0	0	0	0	0	0	0	0	0	0	0	0	0	0	0	0	0	0	0	0	0	0	0	0	0	0	0	0	0
EX_meoh[fe]	98.6147	193.001	181.061	26.421	192.203	166.518	243.538	225.737	4.02104	152.879	218.04	263.692	143.401	57.1183	274.853	7.1148	133.399	216.323	280.117	151.988	173.397	112.307	184.141	215.437	83.877	80.812	255.241	208.888	201.054	325.269	188.822	196.135	222.847	101.144	224.758	250.251	313.321	352.448	320.84	154.954	135.015	343.741	179.921	176.519	180.314	174.925	259.1	263.982	215.244
EX_met_D[fe]	0	0	0	0	0	0	0	0	0	0	0	0	0	0	0	0	0	0	0	0	0	0	0	0	0	0	0	0	0	0	0	0	0	0	0	0	0	0	0	0	0	0	0	0	0	0	0	0	0
EX_met_L[fe]	163.783	164.574	163.883	118.144	163.781	163.87	163.778	163.871	159.431	164.246	163.777	110.159	163.985	81.148	115.973	95.8144	163.97	132.541	140.861	150.838	201.479	252.529	163.867	190.301	163.878	163.858	163.777	144.192	113.943	72.1916	163.783	163.861	163.991	163.955	163.92	156.755	130.157	98.2407	74.3408	164.129	164.814	64.4656	163.782	163.866	145.703	89.9831	74.1229	95.4377	152.482
EX_metala[fe]	0	0	0	0	0	0	0	0	0	0	0	0	0	0	0	0	0	0	0	0	0	0	0	0	0	0	0	0	0	0	0	0	0	0	0	0	0	0	0	0	0	0	0	0	0	0	0	0	0
EX_metsox_R_L[fe]	0	0	0	0	0	0	0	0	0	0	0	0	0	0	0	0	0	0	0	0	0	0	0	0	0	0	0	0	0	0	0	0	0	0	0	0	0	0	0	0	0	0	0	0	0	0	0	0	0
EX_metsox_S_L[fe]	0	0	0	0	0	0	0	0	0	0	0	0	0	0	0	0	0	0	0	0	0	0	0	0	0	0	0	0	0	0	0	0	0	0	0	0	0	0	0	0	0	0	0	0	0	0	0	0	0
EX_mg2[fe]	0.00768527	0.00696559	0.00674881	0.00421532	0.0073166	0.00725457	0.0068847	0.00707278	0.00558842	0.00755456	0.00695251	0.00684239	0.00609172	0.00441532	0.00683635	0.0048252	0.00734885	0.00770362	0.00712678	0.00747758	0.00763166	0.00763191	0.00723356	0.00710445	0.00702607	0.00807431	0.00696093	0.00753141	0.00720553	0.00671571	0.00697664	0.00711415	0.00696799	0.0077645	0.0072313	0.00718623	0.00681216	0.00665132	0.00682124	0.00722392	0.00719306	0.00654693	0.007179	0.007241	0.00769232	0.00626003	0.0071408	0.00715671	0.00693615
EX_mn2[fe]	0.00768527	0.00696559	0.00674881	0.00421532	0.0073166	0.00725457	0.0068847	0.00707278	0.00558842	0.00755456	0.00695251	0.00684239	0.00609172	0.00441532	0.00683635	0.0048252	0.00734885	0.00770362	0.00712678	0.00747758	0.00763166	0.00763191	0.00723356	0.00710445	0.00702607	0.00807431	0.00696093	0.00753141	0.00720553	0.00671571	0.00697664	0.00711415	0.00696799	0.0077645	0.0072313	0.00718623	0.00681216	0.00665132	0.00682124	0.00722392	0.00719306	0.00654693	0.007179	0.007241	0.00769232	0.00626003	0.0071408	0.00715671	0.00693615
EX_mnl[fe]	98.6147	193.001	181.061	26.421	192.203	166.518	243.538	225.737	4.02104	152.879	218.04	263.692	143.401	57.1183	274.853	7.1148	133.399	216.323	280.117	151.988	173.397	112.307	184.141	215.437	83.877	80.812	255.241	208.888	201.054	325.269	188.822	196.135	222.847	101.144	224.758	250.251	313.321	352.448	320.84	154.954	135.015	343.741	179.921	176.519	180.314	174.925	259.1	263.982	215.244
EX_mobd[fe]	0	0	0	0	0	0	0	0	0	0	0	0	0	0	0	0	0	0	0	0	0	0	0	0	0	0	0	0	0	0	0	0	0	0	0	0	0	0	0	0	0	0	0	0	0	0	0	0	0
EX_mops[fe]	0	0	0	0	0	0	0	0	0	0	0	0	0	0	0	0	0	0	0	0	0	0	0	0	0	0	0	0	0	0	0	0	0	0	0	0	0	0	0	0	0	0	0	0	0	0	0	0	0
EX_mqn7[fe]	0.000475213	0.00042237	0.000204544	9.26012e-05	0.000612424	0.000462634	6.72802e-05	9.1631e-05	6.92254e-06	0.000683488	0.000537773	0.000588413	0.000299614	0.000154653	0.000312952	0.000532232	0.000617929	0.000462034	0.000422325	0.0005512	0.000559308	0.000371435	0.000579799	0.000429875	0.000610862	0.00174242	0.000248372	0.000592724	0.000680675	0.000124332	0.000677421	0.000106869	4.12748e-05	0.000946767	0.000639142	0.000862693	0.000399023	0.000110148	0.000172761	0.000633163	0.000467382	0.000347292	0.000838698	0.000832602	0.00106975	0.000351872	0.000505178	0.000535095	0.00053845
EX_mqn8[fe]	126.766	50.1267	58.5397	45.3463	39.5653	61.1293	38.01	39.1026	28.5784	25.4056	43.89	43.3621	46.9291	37.8713	45.6413	44.5221	33.6164	44.223	41.6598	35.2271	32.4585	40.2267	76.3255	41.0732	82.6504	28.1425	40.1648	55.3044	37.1123	40.3478	51.8231	28.4662	30.3193	45.6013	48.2299	34.9123	35.9465	41.5878	41.211	54.1486	35.4784	33.618	27.2212	25.9567	38.0821	25.4344	41.7075	42.5605	30.9268
EX_mso3[fe]	0	0	0	0	0	0	0	0	0	0	0	0	0	0	0	0	0	0	0	0	0	0	0	0	0	0	0	0	0	0	0	0	0	0	0	0	0	0	0	0	0	0	0	0	0	0	0	0	0
EX_n2[fe]	0	0	0	0	0	0	0	0	0	0.0366106	0	0	0.0344074	0	0	0	0.05	0	0	0	0	0	0	0	0	0	0	0	0	0	0	0	0	0	0	0	0	0	0	0	0	0	0	0	0	0	0	0	0
EX_n2o[fe]	0	0	0	0	0	0	0	0	0	0.0366106	0	0	0.0344074	0	0	0	0.05	0	0	0	0.05	0.05	0	0	0	0	0	0	0	0	0	0	0	0	0	0	0	0	0	0	0	0	0	0	0	0	0	0.0373416	0
EX_na1[fe]	0	0	0	0	0	0	0	0	0	0	0	0	0	0	0	0	0	0	0	0	0	0	0	0	0	0	0	0	0	0	0	0	0	0	0	0	0	0	0	0	0	0	0	0	0	0	0	0	0
EX_nac[fe]	283.749	311.422	301.415	349.465	276.394	279.027	279.648	280.115	176.315	245.348	297.551	328.217	316.331	350.81	364.069	366.016	254.035	321.282	353.211	297.808	313.302	348.7	320.75	322.671	286.853	295.375	316.211	342.643	350.445	366.123	331.323	230.271	243.945	291.368	307.834	335.605	331.92	331.568	372.623	307.902	232.712	333.543	281.025	272.646	345.308	358.956	382.152	379.714	350.262
EX_ncam[fe]	128.363	225.519	219.205	230.816	196.052	190.463	186.9	211.749	28.6272	179.21	191.984	209.074	230.413	235.257	238.075	230.652	170.547	243.578	218.207	203.868	210.789	154.234	207.261	222.562	152.623	128.864	204.228	244.897	274.969	236.382	216.033	175.809	173.617	172.616	210.737	232.134	201.138	205.112	242.394	218.564	154.413	208.984	193.063	192.361	270.537	178.234	262.627	254.726	210.908
EX_nh4[fe]	400.24	400.31	400.24	400.27	400.3	400.33	400.21	400.25	400.21	400.3	400.26	400.21	400.28	400.3	400.25	400.32	400.32	400.26	400.28	400.28	400.34	400.37	400.27	400.26	400.28	400.24	400.23	400.32	400.23	400.19	400.28	400.26	400.22	400.23	400.24	400.22	400.24	400.23	400.24	400.26	400.26	400.2	400.31	400.28	400.24	400.3	400.23	400.32	400.25
EX_ni2[fe]	0	0	0	0	0	0	0	0	0	0	0	0	0	0	0	0	0	0	0	0	0	0	0	0	0	0	0	0	0	0	0	0	0	0	0	0	0	0	0	0	0	0	0	0	0	0	0	0	0
EX_nmn[fe]	0	0	0	0	0	0	0	0	0	0	0	0	0	0	0	0	0	0	0	0	0	0	0	0	0	0	0	0	0	0	0	0	0	0	0	0	0	0	0	0	0	0	0	0	0	0	0	0	0
EX_no2[fe]	0	0	0	0	0	0	0	0	0	0	0	0	0	0	0	0	0	0	0	0	0	0	0	0	0	0	0	0	0	0	0	0	0	0	0	0	0	0	0	0	0	0	0	0	0	0	0	0	0
EX_no3[fe]	0	0	0	0	0	0	0	0	0	0	0	0	0	0	0	0	0	0	0	0	0	0	0	0	0	0	0	0	0	0	0	0	0	0	0	0	0	0	0	0	0	0	0	0	0	0	0	0	0
EX_no[fe]	0	0	0	0	0	0	0	0	0	0.0732212	0	0	0.0688148	0	0	0	0.1	0	0	0	0.1	0.1	0	0	0	0	0	0	0	0	0	0	0	0	0	0	0	0	0	0	0	0	0	0	0	0	0	0.0746832	0
EX_o2[fe]	81.0649	110.125	104.947	20.8884	103.845	99.9438	104.126	108.17	15.0593	90.2093	105.691	113.962	89.4448	40.8779	122.545	22.7334	89.5311	118.986	118.556	102.469	109.305	94.6644	110.731	115.362	70.2646	76.7714	113.685	120.781	117.571	123.154	111.496	94.3936	95.4318	95.7219	113.071	115.642	112.545	115.462	124.605	105.893	84.75	116.241	99.956	98.6791	117.983	93.913	128.578	125.422	108.972
EX_oaa[fe]	0	0	0	0	0	0.0895544	0	0	0	0.0732212	0.162149	0.0878512	0.0688148	0	0.096524	0	0.738598	0.62127	0.135608	0	7.447	5.53008	0.0850328	0.944965	0	0	0	0	0.0752316	0	0	0	0	0.171943	0	0	0	0	0	0	0.0883544	0	1.42718	1.10769	0	1.15839	0.0620156	0.65683	0.180213
EX_ocdca[fe]	133.733	130.634	124.606	88.3002	115.688	120.482	114.606	132.48	135.526	112.037	113.966	123.797	107.427	85.8818	138.481	97.5349	122.727	139.29	124.182	128.272	129.646	116.522	128.505	124.834	116.431	129.907	121.176	133.44	166.702	148.209	124.053	112.918	110.924	144.591	120.173	142.104	125.923	131.346	151.292	149.302	106.871	135.379	121.93	121.967	174.625	93.729	167.119	157.988	121.44
EX_ocdcea[fe]	0.000652407	0.000305327	0.000197374	0.00061132	0.000123511	0.000390562	0	0	0	2.21697e-05	0	0	8.24982e-05	0.000276075	0.00453601	3.83296e-05	0.000157228	0	0	4.60422e-05	0.000129318	0.000115565	0.00297322	0.000501437	0.00589335	0.000187492	0	0.000306931	6.8624e-05	0.00107317	0.00312151	2.40472e-05	3.49315e-05	0	0	0	0	0.000213197	0.000502846	0	0	0	2.48481e-05	2.56618e-05	0.000642491	0	0	0	0
EX_orn[fe]	357.914	383.905	382.583	379.995	380.246	362.079	378.369	388.981	399.371	382.44	381.166	362.7	388.75	381.601	384.313	393.064	356.839	344.936	393.722	349.799	366.031	377.84	375.695	391.093	340.037	353.967	371.314	365.311	353.484	396.75	361.05	380.368	383.718	310.661	358.762	388.059	394.224	394.508	397.778	370.419	358.811	390.638	383.28	382.403	383.818	382.397	394.761	396.09	394.251
EX_oxa[fe]	24.8136	27.2376	17.9474	5.47781	15.8997	19.8491	6.92872	27.5936	57.5126	19.933	9.92969	16.6123	11.9694	3.48193	35.1787	22.4848	36.5459	44.9684	12.6736	43.7623	38.6486	44.921	20.514	22.9016	22.7916	53.7743	13.5474	34.8734	80.0039	34.1133	23.8456	11.9035	5.34444	69.5847	17.9485	38.5416	7.96627	6.72771	40.06	53.6197	12.6451	15.9332	29.4411	29.6778	91.2746	13.0771	66.2399	52.9484	27.9111
EX_pac[fe]	103.922	221.164	209.608	29.6325	196.107	173.867	253.474	233.955	42.592	157.966	225.373	281.317	145.136	59.7523	289.928	10.4339	141.154	226.134	287.432	175.924	179.942	116.374	187.772	221.957	94.268	84.3174	261.403	225.36	204.019	330.04	193.833	201.72	227.708	112.176	229.272	252.588	311.512	305.83	335.455	173.796	146.485	307.363	184.982	180.135	185.841	177.6	283.057	278.177	219.061
EX_pb[fe]	0	0	0	0	0	0	0	0	0	0	0	0	0	0	0	0	0	0	0	0	0	0	0	0	0	0	0	0	0	0	0	0	0	0	0	0	0	0	0	0	0	0	0	0	0	0	0	0	0
EX_pect[fe]	0	0	0	0	0	0	0	0	0	0	0	0	0	0	0	0	0	0	0	0	0	0	0	0	0	0	0	0	0	0	0	0	0	0	0	0	0	0	0	0	0	0	0	0	0	0	0	0	0
EX_pecticgal[fe]	0	0	0	0	0	0	0	0	0	0	0	0	0	0	0	0	0	0	0	0	0	0	0	0	0	0	0	0	0	0	0	0	0	0	0	0	0	0	0	0	0	0	0	0	0	0	0	0	0
EX_phe_L[fe]	346.419	313.34	307.772	304.216	300.834	317.261	271.26	293.025	200.818	300.175	286.722	276.02	310.826	302.101	304.736	311.401	310.811	312.966	291.915	319.182	327.268	377.19	338.194	321.998	334.117	331.042	288.263	328.073	318.778	286.126	333.45	277.281	269.462	340.188	300.571	296.394	268.812	261.466	292.024	336.872	304.079	263.863	302.199	301.075	335.943	291.704	316.414	311.536	301.909
EX_pheme[fe]	0.000317569	0.000359359	0.000373671	0.000190033	0.000364804	0.000352887	0.000110399	7.53289e-05	0.00158359	0.000348758	0.000319753	0.000205058	0.00025392	0.000278894	0.000314284	0.000332532	0.000361972	0.000307646	0.000264973	0.000390589	0.000310016	0.000224513	0.000472051	0.000221192	0.000601121	0.000886419	0.000132006	0.000407547	0.000321785	0.000167304	0.000597698	0.000114776	8.91178e-05	0.000766907	0.000384093	0.000439157	0.000201407	7.89659e-05	0.000156811	0.000458783	0.00028714	0.000137807	0.000518258	0.000503195	0.000570692	0.000775889	0.000359062	0.000337612	0.000523259
EX_phenol[fe]	102.541	206.028	207.806	31.748	195.206	173.767	248.468	228.477	4.20544	153.205	221.093	264.792	144.352	62.2153	278.065	9.14693	136.66	216.563	282.137	152.129	174.636	113.058	194.73	218.637	95.227	82.4928	257.488	212.711	201.129	324.655	201.817	199.026	224.699	114.352	225.759	250.802	299.626	297.932	322.058	172.096	142.625	301.179	180.923	178.003	184.072	175.734	270.501	267.236	215.244
EX_phppa[fe]	1.87047	4.75532	2.82426	0.489407	1.77108	2.79441	0.842702	1.45491	33.9004	4.43548	1.30327	4.21397	0.892223	0.857842	7.27801	1.04839	4.04531	2.98994	2.01973	5.72147	3.88216	1.65779	0.910394	3.47487	3.02856	2.48285	1.91595	6.26195	1.05371	10.01	1.15332	0.421452	0.159421	5.92093	1.92641	1.63193	2.95931	0.758276	9.97226	4.46098	3.22254	1.25124	2.20663	1.54677	3.25797	2.52211	20.7122	5.89616	3.41426
EX_phpyr[fe]	1.87047	4.75532	2.82426	0.489407	1.77108	2.79441	0.842702	1.45491	33.9004	4.43548	1.30327	4.21397	0.892223	0.857842	7.27801	1.04839	4.04531	2.98994	2.01973	5.72147	3.88216	1.65779	0.910394	3.47487	3.02856	2.48285	1.91595	6.26195	1.05371	10.01	1.15332	0.421452	0.159421	5.92093	1.92641	1.63193	2.95931	0.758276	9.97226	4.46098	3.22254	1.25124	2.20663	1.54677	3.25797	2.52211	20.7122	5.89616	3.41426
EX_pi[fe]	0.850843	0.798712	0.785425	0.597359	0.823252	0.823176	0.802224	0.815151	1.13518	0.838373	0.80332	0.779579	0.732363	0.604447	0.782158	0.625794	0.828906	0.815912	0.797967	0.827343	0.830095	0.855894	0.817461	0.817186	0.789809	0.865388	0.80433	0.810311	0.799097	0.777453	0.804669	0.824329	0.815985	0.814807	0.80759	0.812424	0.787942	0.777946	0.78321	0.80936	0.820859	0.768853	0.825942	0.829346	0.831781	0.748087	0.80021	0.801509	0.792473
EX_pime[fe]	0	0	0	0	0	0	0	0	0	0	0	0	0	0	0	0	0	0	0	0	0	0	0	0	0	0	0	0	0	0	0	0	0	0	0	0	0	0	0	0	0	0	0	0	0	0	0	0	0
EX_pnto_R[fe]	0.00147532	0.000251854	0.000350661	0.000112741	0.000816869	0.00132341	0.00119109	0.000456885	2.72733e-05	0.000806518	0.00136694	0.000653505	0.000392992	0.000398176	0.000221146	0.000426763	0.0012768	0.00239721	0.000276953	0.00216894	0.00149128	0.00174686	0.000481383	0.000172783	0.00189293	0.00181683	0.00096626	0.00115603	0.00091157	1.68851e-05	0.000495265	0.000718093	0.000564005	0.00167516	0.00110553	0.000344262	0.000116578	0.000205461	5.90174e-05	0.000717953	0.000928641	0.000135058	0.000282408	0.000284532	0.000159451	0.000423364	0.000320596	0.000233947	0.000160053
EX_ppa[fe]	361.517	385.674	383.407	394.191	376.122	363.264	367.306	385.269	399.561	382.758	356.914	362.724	387.898	389.347	397.428	388.967	358.142	352.913	393.824	340.216	369.189	380.299	389.028	392.582	361.516	357.358	371.352	373.249	382.783	399.817	385.997	380.686	383.913	349.168	368.933	388.739	394.196	395.138	399.225	374.606	376.155	387.748	393.194	392.932	394.625	394.58	395.643	396.528	394.773
EX_ppi[fe]	10.7426	10.7687	10.7753	10.8694	10.7564	10.7565	10.7669	10.7605	10.6005	10.7489	10.7664	10.7783	10.8019	10.8658	10.777	10.8552	10.7536	10.7601	10.7691	10.7544	10.753	10.7401	10.7593	10.7595	10.7731	10.7354	10.7659	10.7629	10.7685	10.7793	10.7657	10.7559	10.7601	10.7606	10.7643	10.7618	10.7741	10.7791	10.7764	10.7634	10.7576	10.7836	10.7551	10.7534	10.7522	10.794	10.7679	10.7673	10.7718
EX_pppn[fe]	1.87047	4.75532	2.82426	0.489407	1.77108	2.79441	0.842702	1.45491	33.9004	4.43548	1.30327	4.21397	0.892223	0.857842	7.27801	1.04839	4.04531	2.98994	2.01973	5.72147	3.88216	1.65779	0.910394	3.47487	3.02856	2.48285	1.91595	6.26195	1.05371	10.01	1.15332	0.421452	0.159421	5.92093	1.92641	1.63193	2.95931	0.758276	9.97226	4.46098	3.22254	1.25124	2.20663	1.54677	3.25797	2.52211	20.7122	5.89616	3.41426
EX_pro_L[fe]	391.807	396.226	398.096	397.589	397.742	397.227	398.591	399.146	400.066	394.715	398.584	396.92	399.851	397.985	384.317	397.841	397.982	380.95	396.26	398.577	388.984	391.52	389.594	396.536	367.25	389.998	398.632	392.583	398.279	396.889	389.95	394.519	394.058	398.809	395.997	399.996	398.044	399.298	398.015	392.641	398.278	398.554	398.963	398.713	396.16	399.294	395.614	397.301	399.419
EX_ptrc[fe]	342.064	351.28	310.449	389.482	375.936	349.832	362.28	378.567	193.31	381.749	362.883	359.414	390.358	385.575	373.813	391.773	356.204	349.262	380.638	351.524	367.942	375.853	355.646	385.66	304.77	350.606	366.662	362.293	385.342	394.699	351.079	371.153	373.942	360.393	372.319	384.77	391.628	386.511	396.16	365.822	366.702	395.415	389.874	389.579	375.905	394.109	372.186	384.945	395.467
EX_pullulan1200[fe]	0	0	0	0	0	0	0	0	0	0	0	0	0	0	0	0	0	0	0	0	0	0	0	0	0	0	0	0	0	0	0	0	0	0	0	0	0	0	0	0	0	0	0	0	0	0	0	0	0
EX_pydam[fe]	0	0	0	0	0	0	0	0	0	0	0	0	0	0	0	0	0	0	0	0	0	0	0	0	0	0	0	0	0	0	0	0	0	0	0	0	0	0	0	0	0	0	0	0	0	0	0	0	0
EX_pydx[fe]	102.05	58.7797	58.0819	16.7431	31.45	58.9639	15.5196	39.128	6.12167	25.0003	28.5122	28.3813	25.6929	9.02291	48.334	8.81869	57.7202	60.1623	31.6031	84.8725	82.8117	114.211	85.3113	67.9445	87.985	81.689	36.3795	66.7492	81.7346	40.116	92.1442	13.6991	7.2636	96.0763	38.1844	41.5086	12.1772	15.5814	44.5198	84.9428	39.0556	13.9501	27.3766	27.5965	101.622	15.6178	70.5132	55.9388	30.488
EX_pydxn[fe]	138.065	58.7857	58.0879	16.7492	31.456	58.9699	15.5257	39.134	77.9224	25.0063	28.5182	28.3873	25.699	9.02894	48.34	31.4121	57.7262	60.1683	31.6092	84.8785	82.8177	186.489	85.3173	67.9505	87.991	85.2849	36.3856	66.7552	81.7406	40.122	92.1502	13.7051	7.26963	96.0824	38.1904	41.5146	12.1833	15.5875	44.5259	84.9488	39.0617	13.9561	27.3826	27.6025	101.628	15.6238	70.5193	55.9448	30.494
EX_pyr[fe]	136.637	46.7196	49.7686	14.6065	28.2273	56.2255	12.6719	32.2294	79.9221	19.8382	23.9474	32.2126	24.6934	7.08498	31.8375	29.3436	46.9505	58.4463	19.4037	47.7013	53.2968	37.8043	68.9301	24.5791	84.9776	56.6382	16.6134	55.6299	106.769	37.7655	42.9246	12.795	6.36549	93.0864	34.337	38.1168	11.2579	14.5011	42.0777	80.5875	43.6351	21.0591	26.0753	26.6342	94.1478	26.8319	68.4505	54.3391	27.7947
EX_q8[fe]	1.21271e-05	1.72594e-05	3.72369e-06	0.000100214	5.06398e-05	4.21885e-05	4.54102e-05	1.5844e-05	0.00157068	9.88113e-06	0.00010445	1.54513e-06	0.000105933	0.000166878	3.43453e-06	7.29723e-05	7.73015e-05	6.24348e-05	1.20038e-05	0.000104248	1.89443e-05	3.75195e-05	1.48845e-05	3.48753e-06	2.45147e-05	1.96052e-05	5.57549e-06	5.91626e-05	1.57821e-05	1.71097e-06	8.07266e-05	1.36103e-06	1.97707e-06	0.000261242	9.18887e-05	3.56084e-05	1.16234e-05	7.24001e-07	1.4979e-06	3.46193e-05	3.11025e-06	1.48583e-05	6.6915e-05	6.62741e-05	2.29754e-06	0.000598821	7.6292e-06	1.48726e-05	0.00026688
EX_r34hpp[fe]	1.87047	4.75532	2.82426	0.489407	1.77108	2.79441	0.842702	1.45491	33.9004	4.43548	1.30327	4.21397	0.892223	0.857842	7.27801	1.04839	4.04531	2.98994	2.01973	5.72147	3.88216	1.65779	0.910394	3.47487	3.02856	2.48285	1.91595	6.26195	1.05371	10.01	1.15332	0.421452	0.159421	5.92093	1.92641	1.63193	2.95931	0.758276	9.97226	4.46098	3.22254	1.25124	2.20663	1.54677	3.25797	2.52211	20.7122	5.89616	3.41426
EX_raffin[fe]	0	0	0	0	0	0	0	0	0	0	0	0	0	0	0	0	0	0	0	0	0	0	0	0	0	0	0	0	0	0	0	0	0	0	0	0	0	0	0	0	0	0	0	0	0	0	0	0	0
EX_rbflvrd[fe]	132.399	105.605	92.1789	45.1668	105.901	114.42	93.217	104.192	43.6322	106.292	77.5021	55.8789	102.689	19.1968	57.2949	54.2422	112.134	72.6056	76.7657	81.7542	114.489	68.7715	124.182	107.579	125.483	102.762	90.8805	78.4312	63.3065	33.6807	89.1743	96.3189	92.7459	101.054	105.77	84.7125	49.6703	25.5478	40.5883	123.646	104.604	12.4264	107.106	106.642	79.1866	28.7694	43.3964	54.0538	82.1008
EX_rhamnogalurII[fe]	0	0	0	0	0	0	0	0	0	0	0	0	0	0	0	0	0	0	0	0	0	0	0	0	0	0	0	0	0	0	0	0	0	0	0	0	0	0	0	0	0	0	0	0	0	0	0	0	0
EX_rhamnogalurI[fe]	0	0	0	0	0	0	0	0	0	0	0	0	0	0	0	0	0	0	0	0	0	0	0	0	0	0	0	0	0	0	0	0	0	0	0	0	0	0	0	0	0	0	0	0	0	0	0	0	0
EX_rib_D[fe]	273.893	305.232	308.659	60.8794	251.355	255.553	277.856	279.797	90.5232	205.635	270.276	341.815	198.148	101.157	353.752	67.1547	231.668	318.993	349.854	281.719	293.323	332.972	296.721	305.181	210.175	195.799	307.797	341.483	296.01	387.721	304.293	220.793	237.545	277.806	300.174	303.625	340.115	376.283	385.76	267.442	206.564	373.982	229.622	225.23	304.128	348.492	346.246	347.963	324.723
EX_ribflv[fe]	131.717	111.473	108.98	113.244	105.25	113.766	92.5978	103.546	42.9427	105.602	97.7843	96.2963	111.43	111.572	113.038	120.695	111.444	113.724	104.466	115.937	119.455	147.425	123.631	115.599	125.212	121.025	99.8824	119.506	119.027	105.32	120.255	95.6863	92.1149	129.329	105.698	106.628	96.1067	94.7109	107.654	123.999	103.915	96.3182	106.493	105.985	127.23	110.345	118.32	115.049	112.656
EX_rmn[fe]	0	0	0	0	0	0	0	0	0	0	0	0	0	0	0	0	0	0	0	0	0	0	0	0	0	0	0	0	0	0	0	0	0	0	0	0	0	0	0	0	0	0	0	0	0	0	0	0	0
EX_sT_antigen[fe]	0	0	0	0	0	0	0	0	0	0	0	0	0	0	0	0	0	0	0	0	0	0	0	0	0	0	0	0	0	0	0	0	0	0	0	0	0	0	0	0	0	0	0	0	0	0	0	0	0
EX_sTn_antigen[fe]	0	0	0	0	0	0	0	0	0	0	0	0	0	0	0	0	0	0	0	0	0	0	0	0	0	0	0	0	0	0	0	0	0	0	0	0	0	0	0	0	0	0	0	0	0	0	0	0	0
EX_salcn[fe]	0	0	0	0	0	0	0	0	0	0	0	0	0	0	0	0	0	0	0	0	0	0	0	0	0	0	0	0	0	0	0	0	0	0	0	0	0	0	0	0	0	0	0	0	0	0	0	0	0
EX_sbt_D[fe]	0	0	0	0	0	0	0	0	0	0	0	0	0	0	0	0	0	0	0	0	0	0	0	0	0	0	0	0	0	0	0	0	0	0	0	0	0	0	0	0	0	0	0	0	0	0	0	0	0
EX_sbt_L[fe]	0	0	0	0	0	0	0	0	0	0	0	0	0	0	0	0	0	0	0	0	0	0	0	0	0	0	0	0	0	0	0	0	0	0	0	0	0	0	0	0	0	0	0	0	0	0	0	0	0
EX_sel[fe]	0	0	0	0	0	0	0	0	0	0	0	0	0	0	0	0	0	0	0	0	0	0	0	0	0	0	0	0	0	0	0	0	0	0	0	0	0	0	0	0	0	0	0	0	0	0	0	0	0
EX_selni[fe]	0	0	0	0	0	0	0	0	0	0	0	0	0	0	0	0	0	0	0	0	0	0	0	0	0	0	0	0	0	0	0	0	0	0	0	0	0	0	0	0	0	0	0	0	0	0	0	0	0
EX_ser_D[fe]	0	0	0	0	0	0	0	0	0	0	0	0	0	0	0	0	0	0	0	0	0	0	0	0	0	0	0	0	0	0	0	0	0	0	0	0	0	0	0	0	0	0	0	0	0	0	0	0	0
EX_ser_L[fe]	400.235	400.256	400.24	400.27	400.299	400.329	400.21	400.25	400.21	400.3	400.26	400.21	400.28	400.299	400.246	400.255	400.32	400.26	400.278	399.416	400.335	400.366	399.81	400.26	400.279	400.096	400.23	400.32	400.216	400.19	400.28	400.254	400.21	400.23	400.24	400.22	400.24	400.23	400.24	400.26	400.251	400.2	400.309	400.279	400.24	400.293	400.23	400.32	400.25
EX_sheme[fe]	9.44123e-05	0.00015181	0.000240272	0.000159778	9.31541e-05	0.000138583	8.52552e-05	3.82126e-05	4.81111e-06	1.36204e-05	0.000138015	2.08285e-05	0.00013305	0.000229152	0.000152202	0.000105844	0.000120361	8.17399e-05	4.24183e-05	0.000109178	5.68945e-05	6.1001e-05	0.000259814	4.47814e-05	0.000372513	9.46833e-05	2.93085e-05	0.000104131	3.68981e-05	4.00797e-05	0.000424315	6.24717e-05	6.55895e-05	0.000392315	0.00010225	0.000226807	2.55397e-05	1.94181e-05	2.19444e-05	0.000189581	8.45369e-05	1.48583e-05	0.00010258	0.00011448	0.000226862	0.000631509	0.00011129	5.7841e-05	0.000275325
EX_so3[fe]	3.33925	9.70655	8.17135	3.37585	8.54189	4.07728	6.97442	5.9502	0.155328	1.18959	14.5402	9.89712	7.89119	1.16064	3.73053	7.49736	10.2764	0.468453	0.899259	6.18102	4.00508	2.72885	0	7.19723	1.39691	3.68586	4.90917	9.53297	0	0.376379	2.02082	1.86153	1.30498	23.3298	5.8253	0.47341	3.5913	0	0.46283	12.0292	7.29697	0.239859	0.506014	0.0831796	2.97649	0.440648	0.504148	1.41069	0.0525532
EX_so4[fe]	40.0379	54.7916	51.6806	10.6679	50.2694	48.9237	50.4678	52.6446	8.05725	44.6752	50.9251	55.6605	44.2207	23.1997	70.0589	11.4812	43.9861	58.8178	58.2914	50.2455	91.3058	181.866	54.3459	82.6211	35.0414	37.9677	54.9771	59.1496	55.7931	34.8616	54.7169	45.8728	46.4834	45.786	54.6759	56.4282	55.3468	57.1184	37.0108	52.28	42.3681	27.1356	48.2248	47.7819	57.8322	45.7919	36.7929	58.1077	53.3814
EX_spmd[fe]	1.8702	5.07969	2.82387	0.489199	1.90821	2.79419	0.842592	1.62537	34.2103	4.51844	1.30306	4.21358	0.892016	0.857567	10.0663	1.12279	4.62545	2.98964	2.23793	6.01372	4.20915	8.45323	0.910006	5.08952	3.02802	2.48255	2.433	8.15694	1.05355	10.7625	1.41785	1.40136	0.32875	5.92008	1.92607	1.72889	3.03181	1.42298	11.134	4.98446	3.22222	6.56763	8.13758	6.45948	3.52739	3.19794	21.7199	7.21952	3.52918
EX_srtn[fe]	0	0	0	0	0	0	0	0	0	0	0	0	0	0	0	0	0	0	0	0	0	0	0	0	0	0	0	0	0	0	0	0	0	0	0	0	0	0	0	0	0	0	0	0	0	0	0	0	0
EX_starch1200[fe]	0	0	0	0	0	0	0	0	0	0	0	0	0	0	0	0	0	0	0	0	0	0	0	0	0	0	0	0	0	0	0	0	0	0	0	0	0	0	0	0	0	0	0	0	0	0	0	0	0
EX_strch1[fe]	0	0	0	0	0	0	0	0	0	0	0	0	0	0	0	0	0	0	0	0	0	0	0	0	0	0	0	0	0	0	0	0	0	0	0	0	0	0	0	0	0	0	0	0	0	0	0	0	0
EX_strch2[fe]	45.114	45.114	45.114	45.114	45.114	45.114	45.114	45.114	45.114	45.114	45.114	45.114	45.114	45.114	45.114	45.114	45.114	45.114	45.114	45.114	45.114	45.114	45.114	45.114	45.114	45.114	45.114	45.114	45.114	45.114	45.114	45.114	45.114	45.114	45.114	45.114	45.114	45.114	45.114	45.114	45.114	45.114	45.114	45.114	45.114	45.114	45.114	45.114	45.114
EX_stys[fe]	0	0	0	0	0	0	0	0	0	0	0	0	0	0	0	0	0	0	0	0	0	0	0	0	0	0	0	0	0	0	0	0	0	0	0	0	0	0	0	0	0	0	0	0	0	0	0	0	0
EX_succ[fe]	397.287	398.777	399.938	400.214	399.406	399.516	399.064	399.919	400.101	395.043	399.185	400.21	400.208	399.499	400.241	398.803	400.074	382.101	398.885	400.2	391.011	393.582	399.061	399.425	387.223	391.267	399.557	394.433	399.325	400.19	399.598	398.734	400.22	398.916	397.242	399.572	398.703	400.033	399.853	394.429	399.842	399.822	399.816	399.371	398.107	399.362	395.602	397.576	399.792
EX_sucr[fe]	0	0	0	0	0	0	0	0	0	0	0	0	0	0	0	0	0	0	0	0	0	0	0	0	0	0	0	0	0	0	0	0	0	0	0	0	0	0	0	0	0	0	0	0	0	0	0	0	0
EX_sulfac[fe]	0	0	0	0	0	0	0	0	0	0	0	0	0	0	0	0	0	0	0	0	0	0	0	0	0	0	0	0	0	0	0	0	0	0	0	0	0	0	0	0	0	0	0	0	0	0	0	0	0
EX_taur[fe]	0	0	0	0	0	0	0	0	0	0	0	0	0	0	0	0	0	0	0	0	0	0	0	0	0	0	0	0	0	0	0	0	0	0	0	0	0	0	0	0	0	0	0	0	0	0	0	0	0
EX_tchola[fe]	0	0	0	0	0	0	0	0	0	0	0	0	0	0	0	0	0	0	0	0	0	0	0	0	0	0	0	0	0	0	0	0	0	0	0	0	0	0	0	0	0	0	0	0	0	0	0	0	0
EX_tdchola[fe]	0	0	0	0	0	0	0	0	0	0	0	0	0	0	0	0	0	0	0	0	0	0	0	0	0	0	0	0	0	0	0	0	0	0	0	0	0	0	0	0	0	0	0	0	0	0	0	0	0
EX_tet[fe]	0	0	0	0	0	0	0	0	0	0	0	0	0	0	0	0	0	0	0	0	0	0	0	0	0	0	0	0	0	0	0	0	0	0	0	0	0	0	0	0	0	0	0	0	0	0	0	0	0
EX_thf[fe]	0.107919	0.847165	0.103809	0.227912	0.127405	0.338218	0.0857004	0.752447	0.71757	0.462548	0.0860744	0	0.12763	3.64361	15.3347	1.11305	0.366275	0.946901	0.198413	0	37.2665	120.363	0.0850328	28.9489	0.0915828	0.487836	0	0.260078	0.205695	0	0	0.0785752	0.209228	0.171943	0.614746	0	0.115332	0	0.397358	0.345923	1.02861	0	0.870289	0.0831796	0	0.378873	0.280078	0.806193	0.785958
EX_thm[fe]	113.27	111.893	110.277	30.5864	98.8083	106.797	88.2578	100.34	28.0731	90.248	90.9515	98.9884	103.17	55.9916	111.543	43.569	103.244	114.969	105.981	115.593	118.491	126.519	120.155	107.923	101.319	104.831	96.4049	121.265	118.472	84.8603	113.906	83.4627	81.5845	129.76	105.385	107.179	93.8413	95.5943	87.0094	124.268	90.1961	77.1345	89.524	89.7576	127.599	94.1697	86.7911	108.106	109.192
EX_thr_L[fe]	399.028	397.47	397.801	399.038	399.168	399.013	399.42	399.237	400.016	399.86	398.124	394.311	399.657	399.59	398.503	399.564	397.356	400.171	400.009	399.111	399.666	399.685	399.576	398.278	398.528	399.036	398.857	399.624	398.571	399.945	399.046	399.493	399.571	398.242	398.53	399.598	399.009	400.164	400.112	396.851	398.084	397.813	397.746	398.546	399.249	400.021	400.186	400.037	399.65
EX_thymd[fe]	322.141	338.534	326.265	374.166	336.334	328.32	362.826	375.47	255.79	334.794	328.427	321.078	371.026	371.737	370.808	359.999	317.415	336.767	354.857	307.928	340.195	362.622	346.986	357.637	324.094	235.934	349.613	329.281	340.141	389.147	349.063	373.438	379.404	307.709	329.9	347.756	365.262	381.233	384.019	346.083	344.144	374.257	332.928	334.928	330.467	372.216	351.927	351.018	356.772
EX_tma[fe]	41.251	33.8214	21.8136	7.41544	28.1099	32.8265	6.85302	26.6303	41.7842	20.1959	15.5692	26.4216	24.6246	8.21562	48.4701	29.7089	41.4391	42.0251	19.1525	41.251	78.9168	181.91	38.3918	51.0706	41.3426	41.3278	14.8004	41.251	41.4567	35.4164	31.6956	13.285	5.45406	41.4229	34.6775	38.0782	11.1362	9.26314	41.4119	41.5969	27.4641	16.0711	30.2406	29.4682	41.251	12.9535	41.4691	41.465	28.4317
EX_tmao[fe]	24.1081	25.1597	16.5303	5.04199	21.5352	18.8844	6.85302	26.6303	41.7842	18.1312	15.5692	16.5245	19.3901	8.21562	30.7992	29.7089	36.5359	42.0251	12.2968	41.251	41.2401	32.5414	19.9037	17.5843	21.721	41.3278	10.5641	41.251	41.4567	33.2297	23.3965	11.835	5.17012	41.4229	17.0694	38.0782	7.46594	6.62418	38.0877	41.5969	12.3217	16.0711	29.0514	29.3019	41.251	12.9535	41.4691	41.465	27.6245
EX_tre[fe]	0	0	0	0	0	0	0	0	0	0	0	0	0	0	0	0	0	0	0	0	0	0	0	0	0	0	0	0	0	0	0	0	0	0	0	0	0	0	0	0	0	0	0	0	0	0	0	0	0
EX_trp_L[fe]	242.987	209.171	205.342	206.701	194.008	209.405	175.138	188.471	86.6553	181.166	190.821	189.19	208.688	209.306	210.666	217.429	199.146	212.56	202.133	222.084	219.87	263.724	231.519	214.914	224.676	224.309	193.85	227.075	221.399	204.101	230.162	161.032	160.8	238.455	201.952	202.142	186.644	186.945	207.855	226.277	180.548	189.426	193.997	190.59	231.441	207.014	220.903	218.457	207.208
EX_trypta[fe]	1.97838	6.11137	3.03188	0.71732	2.03589	3.13263	0.928403	2.37791	34.9287	5.12769	1.55149	4.21397	1.08867	4.63257	25.4015	2.23609	5.11414	3.93685	2.43656	6.01407	42.0391	170.975	0.995427	34.0387	3.37489	2.97068	2.43315	8.61518	1.46509	10.7628	1.41832	1.48008	0.53807	6.09287	2.54115	1.72917	3.14731	1.47978	11.5317	5.33078	4.25115	6.56799	9.00826	6.54299	3.52781	3.57696	22.0006	8.1007	4.31532
EX_tsul[fe]	88.2264	20.9504	32.1864	9.38023	12.7485	36.7642	6.97442	5.9502	20.2977	1.71697	14.5402	9.89712	13.0669	1.16064	3.73053	7.49736	10.3785	10.2488	6.73005	6.18102	4.00508	2.72885	48.4062	7.43472	62.3392	7.82955	6.05931	23.0797	0	3.88931	18.7932	1.86153	1.30498	23.3298	16.9933	0.47341	3.5913	8.4281	4.01	27.2197	14.1138	0.239859	0.506014	0.0831796	3.00813	0.440648	2.87086	4.47313	0.0525532
EX_ttdca[fe]	79.8681	89.8723	80.844	68.136	74.2846	76.3279	67.6601	91.4886	124.752	79.2066	68.0795	74.1444	71.962	63.1773	94.9292	82.7143	90.6305	100.771	73.6522	96.1568	94.1291	101.577	79.6924	85.5974	75.8015	108.023	74.4346	89.3966	141.601	100.518	82.3073	74.1228	68.2727	115.061	73.348	100.118	72.244	71.3452	105.917	114.11	71.8914	79.6131	87.2093	87.9755	152.764	52.3962	131.433	117.515	80.3296
EX_tym[fe]	1.97838	6.11137	3.03188	0.71732	2.03589	3.13263	0.928403	2.37791	34.9287	5.12769	1.55145	4.21397	1.08867	4.63257	25.4015	2.23609	5.11414	3.93685	2.43656	6.01407	42.0391	170.975	0.995427	34.0387	3.37489	2.97068	2.43315	8.61518	1.46509	10.7628	1.41832	1.48008	0.53807	6.09287	2.54115	1.72917	3.14731	1.47978	11.5317	5.33078	4.25115	6.56799	9.00826	6.54299	3.52781	3.57696	22.0006	8.1007	4.31532
EX_tyr_L[fe]	248.757	171.533	165.618	318.7	174.895	184.917	114.84	147.314	198.409	220.035	135.394	90.5048	236.858	313.433	109.015	329.306	213.349	141.247	103.268	188.271	193.975	266.341	186.202	168.283	253.092	271.395	108.873	159.665	171.166	73.0737	175.831	164.853	139.416	249.111	138.825	127.709	75.7755	37.2533	77.59	217.48	219.73	49.1463	199.245	201.534	198.679	214.308	130.63	127.585	175.833
EX_uchol[fe]	0	0	0	0	0	0	0	0	0	0	0	0	0	0	0	0	0	0	0	0	0	0	0	0	0	0	0	0	0	0	8.54872e-15	0	0	0	0	0	0	0	0	0	0	0	0	0	0	0	0	1.77636e-15	0
EX_ura[fe]	15.6971	23.8349	9.51696	2.74244	26.5207	19.6139	7.12406	10.6115	0.368786	35.7128	38.5225	2.88978	8.39699	2.9887	6.5129	21.5022	33.2551	27.4469	18.0733	57.0953	24.7506	19.743	32.4692	33.889	29.7248	133.256	29.5036	20.055	35.7316	10.1924	70.5195	5.0895	1.11475	19.2601	21.5222	36.2869	19.5	6.84923	12.5243	33.7389	18.2526	16.9744	59.6457	55.8225	48.8175	23.1146	37.5119	36.0986	27.3151
EX_urea[fe]	332.43	345.42	331.35	368.781	347.517	339.43	352.47	371.447	193.307	353.2	307.465	339.788	371.252	367.224	368.742	359.65	328.047	332.82	378.431	315.254	346.123	360.389	354.65	365	306.059	251.192	355.953	353.896	318.24	389.699	339.709	369.01	373.514	314.196	341.409	347.96	371.279	382.4	387.857	344.193	345.459	370.616	326.528	329.927	341.665	360.319	351.576	357.955	368.493
EX_uri[fe]	326.427	353.932	368.818	389.362	335.402	330.302	371.147	378.506	206.768	327.842	337.941	340.885	372.449	385.322	376.343	357.635	312.64	314.831	350.627	274.144	328.953	353.895	337.227	352.232	322.432	206.733	337.917	324.281	338.18	387.123	302.916	375.081	382.797	303.865	323.982	348.151	367.991	385.993	383.34	336.765	338.652	373.696	329.623	331.744	327.455	369.788	356.737	354.24	354.851
EX_val_L[fe]	392.919	395.412	395.863	383.771	390.482	396.555	388.252	394.899	196.839	399.391	374.461	387.378	385.1	377.769	386	385.462	395.59	390.346	398.382	382.17	395.876	394.969	389.254	395.84	379.909	397.86	398.087	386.666	396.371	396.262	380.927	399.004	398.947	351.856	387.006	390.899	398.422	398.945	398.011	392.041	396.94	396.981	390.964	390.95	396.97	398.246	399.777	398.963	399.19
EX_xan[fe]	0	0	0	0	0	0	0	0	0	0	0	0	0	0	0	0	0	0	0	0	0	0	0	0	0	0	0	0	0	0	0	0	0	0	0	0	0	0	0	0	0	0	0	0	0	0	0	0	0
EX_xtsn[fe]	0	0.162373	0	0	0.0687028	0	0	0.170546	0.155328	0.0416106	0	0	0	0	1.39438	0.0373261	0.29023	0	0.145609	0.216948	0.132926	6.41517	0	0.80747	0	0	0.258602	0.947793	0	0.376379	0.132499	0.490028	0.0847104	0	0	0.0486175	0.0363331	0.664741	0.699245	0.261942	0	2.89323	5.74416	4.91304	0.134922	0.342986	0.504148	0.763855	0.0838298
EX_xyl_D[fe]	0	0	0	0	0	0	0	0	0	0	0	0	0	0	0	0	0	0	0	0	0	0	0	0	0	0	0	0	0	0	0	0	0	0	0	0	0	0	0	0	0	0	0	0	0	0	0	0	0
EX_xylan[fe]	0	0	0	0	0	0	0	0	0	0	0	0	0	0	0	0	0	0	0	0	0	0	0	0	0	0	0	0	0	0	0	0	0	0	0	0	0	0	0	0	0	0	0	0	0	0	0	0	0
EX_xyluglc[fe]	0	0	0	0	0	0	0	0	0	0	0	0	0	0	0	0	0	0	0	0	0	0	0	0	0	0	0	0	0	0	0	0	0	0	0	0	0	0	0	0	0	0	0	0	0	0	0	0	0
EX_zn2[fe]	0.00768527	0.00696559	0.00674881	0.00421532	0.0073166	0.00725457	0.0068847	0.00707278	0.00558842	0.00755456	0.00695251	0.00684239	0.00609172	0.00441532	0.00683635	0.0048252	0.00734885	0.00770362	0.00712678	0.00747758	0.00763166	0.00763191	0.00723356	0.00710445	0.00702607	0.00807431	0.00696093	0.00753141	0.00720553	0.00671571	0.00697664	0.00711415	0.00696799	0.0077645	0.0072313	0.00718623	0.00681216	0.00665132	0.00682124	0.00722392	0.00719306	0.00654693	0.007179	0.007241	0.00769232	0.00626003	0.0071408	0.00715671	0.00693615
[truncated: 34 more columns]

## Sheet: Table S6
Table S6. Differentially produced metabolites between high gout and low gout clusters based on sample type and three different diets.
			Net maximal production rate (mmol/day)
			Clinical Type		Clustered Samples		Clustered Samples		Clustered Samples
			EU Diet		EU Diet		High Protein Diet		High Fiber Diet
VMH Abbreviation	VMH Name	Associated Subsystems(s)	Gouty	Healthy	High Gout	Low Gout	High Gout	Low Gout	High Gout	Low Gout
15dap	1,5-Diaminopentane	Lysine metabolism	NA	NA	NA	NA	NA	NA	34.0851	51.4726
26dap-M	Meso-2,6-Diaminoheptanedioate	4 Subsystems including Lysine metabolism	334.12	282.189	359.899	281.567	359.899	281.567	350.032	276.77
2ddglcn	2-Dehydro-3-deoxy-D-gluconate	Pentose and glucuronate interconversions, Pentose phosphate pathway	33.4814	20.6765	NA	NA	NA	NA	NA	NA
2hyoxplac	Ortho-Hydroxyphenylacetic acid	Phenylalanine metabolism	NA	NA	99.5469	89.0602	107.403	94.4656	97.7766	86.3534
2obut	2-Ketobutyric acid	6 Subsystems including AA metabolism	330.596	289.578	358.828	279.397	358.828	279.397	348.824	280.092
3mop	3-Methyl-2-Oxovaleric Acid	Valine, leucine, and isoleucine metabolism, Stickland metabolism	95.4199	111.116	57.1508	127.349	57.1508	127.349	62.3273	139.934
4abut	gamma-Aminobutyric acid	Glutamate metabolism, beta-Alanine metabolism	286.641	227.829	342.26	231.33	342.26	231.33	330.987	231.165
4hbz	4-Hydroxybenzoic acid	Aminobenzoate degradation, Ubiquinone and other terpenoid-quinone biosynthesis	NA	NA	329.137	296.803	NA	NA	NA	NA
Lcystin	L-Cystine	Energy metabolism F. prausnitzii specific	29.876	33.1999	29.2844	34.4742	34.7954	44.872	32.5741	37.4132
acac	Acetoacetic acid	Butanoate metabolism, Propanoate metabolism, Tyrosine metabolism, Valine, leucine, and isoleucine metabolism	NA	NA	NA	NA	NA	NA	36.1151	56.6584
acgam	N-Acetyl-D-glucosamine	4 Subsystems including Aminosugar metabolism	NA	NA	344.786	290.038	344.786	290.038	342.639	280.758
acmana	N-Acetylmannosamine	Aminosugar metabolism	254.918	214.173	307.363	197.007	307.363	197.007	298.436	180.994
akg	Oxoglutaric acid	10+ Subsystems	53.6736	26.722	NA	NA	NA	NA	NA	NA
ala-D	D-Alanine	Alanine, aspartate and glutamate metabolism	NA	NA	352.197	265.776	352.197	265.776	343.355	260.551
ala-L	L-Alanine	10+ Subsystems	353.047	316.005	374.898	307.599	374.898	307.599	365.376	308.412
arg-L	L-Arginine	Arginine and Proline Metabolism, Alanine and aspartate metabolism, Urea cycle	NA	NA	NA	NA	338.505	269.921	NA	NA
bhb	(R)-3-Hydroxybutyric acid	Butanoate metabolism	36.2665	20.3469	NA	NA	NA	NA	NA	NA
but	Butyric acid	Butanoate metabolism	95.7759	134.164	67.0694	149.695	67.0694	149.695	74.6899	151.672
cys-L	L-Cysteine	7 Subsystems including Methionine and cysteine metabolism	106.593	145.346	87.5418	152.613	100.444	165.515	99.4205	153.181
ddca	Dodecanoic acid	Glycerophospholipid metabolism, Fatty acid oxidation, Fatty acid synthesis	139.709	126.859	NA	NA	NA	NA	NA	NA
diact	Diacetyl	Butanoate metabolism	39.9277	20.3725	NA	NA	NA	NA	NA	NA
dgsn	Deoxyguanosine	Nucleotide interconversion, Purine catabolism	NA	NA	NA	NA	NA	NA	40.7365	68.2687
dtmp	5-Thymidylic acid	Nucleotide interconversion, Pyrimidine catabolism	NA	NA	NA	NA	4.559	10.0209	4.8232	12.2191
fol	Folic acid	Folate metabolism	NA	NA	NA	NA	NA	NA	42.6488	67.6724
gam	Glucosamine	Heparan sulfate degradation, Aminosugar metabolism	228.26	199.615	307.343	193.023	307.343	193.023	298.418	176.72
glc-D	D-Glucose	6 subsystems including Starch and sucrose metabolism	NA	NA	NA	NA	NA	NA	359.103	324.948
glcn	Gluconic acid	Pentose phosphate pathway	38.5839	20.3104	NA	NA	NA	NA	NA	NA
glyc	Glycerol	Glycerophospholipid metabolism, pyruvate metabolism	305.152	344.425	300.803	361.204	306.567	364.171	301.543	366.24
h2	Hydrogen	4 Subsystems including Wood-Ljungdahl Pathway	NA	NA	349.679	260.784	349.679	260.784	339.345	247.849
h2s	Hydrogen sulfide	Sulfur metabolism, Methionine and cysteine metabolism, Lycine, serine, alanine and threonine metabolism	113.258	152.758	94.9536	160.024	117.829	182.887	113.147	165.997
hdca	Palmitic acid	Glycerophospholipid metabolism, Fatty acid oxidation	122.598	106.186	NA	NA	NA	NA	NA	NA
his-L	L-Histidine	Histidine metabolism, Peptide metabolism	NA	NA	200.285	228.584	214.135	242.709	209.901	241.948
hxan	Hypoxanthine	Nucleotide salvage pathway, Purine catabolism	28.692	54.4337	18.3312	58.1624	18.3312	58.2846	22.8664	58.3095
ile-L	L-isoleucine	Valine, leucine, and isoleucine metabolism	154.297	190.974	85.6235	195.226	85.6235	195.226	93.9065	207.051
isobut	Isobutyric acid	Valine, leucine, and isoleucine metabolism, Stickland metabolism, Fatty acid oxidation	296.724	243.495	347.383	232.981	347.383	232.981	335.451	218.779
isocapr	Isocaproic acid	Valine, leucine, and isoleucine metabolism	NA	NA	295.265	230.214	311.783	230.517	292.749	216.184
isoval	Isovalerate	4 Subsystems including Valine, leucine, isoleucine metabolism, Trytophan metabolism	133.89	120.055	150.959	116.514	159.224	116.665	149.268	110.071
ispre	Isoprene	Terpenoid backbone biosynthesis	NA	NA	6.751	13.1474	6.751	13.1474	6.7847	13.8483
lac-L	L-Lactic acid	Pyruvate metabolism, Propoanate metabolism, Glycolysis/gluconeogenesis	NA	NA	72.3681	130.341	72.3681	130.341	72.0959	143.04
mal-L	L-Malic acid	Citric acid cycle, Glyoxylate and dicarboxylate metabolism, Pyruvate metabolism	312.004	270.58	343.291	258.762	343.291	258.762	334.539	254.11
malt	D-Maltose	Starch and sucrose metabolism, Plant polysaccharide degradation	NA	NA	36.2426	44.1881	30.292	37.4586	48.3424	57.6534
malttr	Maltotriose	Starch and sucrose metabolism	9.5824	15.5509	4.813	18.2172	4.813	18.2172	4.8465	19.4542
meoh	Methanol	5 Subsystems including Starch and sucrose metabolism, Methane metabolism	NA	NA	300.042	185.47	300.042	185.47	291.422	169.222
met-L	L-Methionine	6 Subsystems including Methionine and cysteine metabolism	103.377	142.131	84.3262	149.397	94.2993	159.37	100.577	154.218
mnl	D-Mannitol	Fructose and mannose metabolism	NA	NA	300.042	185.47	300.042	185.47	291.422	169.222
nac	Nicotinic acid	NAD metabolism	NA	NA	342.938	305.254	344.907	305.906	338.633	303.084
ncam	Niacinamide	NAD metabolism	NA	NA	217.099	196.515	232.552	205.218	221.624	194.225
o2	Oxygen	10+ Subsystems	NA	NA	118.322	100.786	125.315	106.059	116.756	98.1233
ocdca	Stearic acid	Glycerophospholipid metabolism, Fatty acid synthesis	NA	NA	NA	NA	146.872	129.102	137.005	123.09
oxa	Oxalic acid	Glyoxylate and dicarboxylate metabolism	36.5494	21.9791	NA	NA	NA	NA	NA	NA
pac	Phenylacetic acid	Phenylalanine metabolism, Arginine and proline metabolism	230.164	201.485	305.446	196.233	311.081	196.233	292.51	181.161
phenol	Phenol	Tyrosine metabolism, Aminobenzoate degradation	NA	NA	296.711	189.319	293.346	189.319	281.36	173.017
pydx	Pyridoxal	Vitamin B6 metabolism	NA	NA	NA	NA	NA	NA	32.171	49.2538
pydxn	Pyridoxine	Vitamin B6 metabolism	NA	NA	NA	NA	NA	NA	32.1771	56.0625
pyr	Pyruvic acid	10+ Subsystems	47.949	31.2646	NA	NA	NA	NA	NA	NA
rbflvrd	Reduced riboflavin	Energy metabolism, Vitamin B2 metabolism	50.153	80.3461	38.5301	86.2765	40.834	92.1113	46.744	87.1351
rib-D	D-ribose	5 Subsystems including Methionine and cysteine metabolism, Purine Catabolism	NA	NA	360.304	281.096	360.304	281.096	350.144	277.293
so4	Sulfate	7 Subsystems including Sulfur metabolism, Methionine and cysteine metabolism	38.2254	48.6235	37.0025	52.8351	NA	NA	NA	NA
thm	Thiamine	Thiamine metabolism	84.783	95.5037	84.9731	101.55	NA	NA	91.244	102.2
tma	Trimethylamine	Energy metabolism, Stickland reaction	35.0713	25.7464	NA	NA	NA	NA	NA	NA
tmao	Trimethylamine N-oxide	Energy metabolism, Stickland reaction	28.4503	20.9976	NA	NA	NA	NA	NA	NA
trypta	Tryptamine	Tryptophan metabolism	21.7181	5.0908	NA	NA	NA	NA	NA	NA
tsul	Thiosulfate	Sulfur metabolism, Methionine and cysteine metabolism	NA	NA	NA	NA	3.2871	10.3455	3.2572	11.224
ttdca	Myristic acid	Glycerophospholipid metabolism, Fatty acid oxidation, Fatty acid synthesis	107.459	89.9728	NA	NA	NA	NA	NA	NA
tym	Tyramine	Tyrosine metabolism	23.8713	5.0908	NA	NA	NA	NA	NA	NA
tyr-L	L-Tyrosine	4 Subsystems including Tyrosine metabolism, Phenylalanine metabolism	148.762	175.451	82.9262	183.541	82.9261	183.221	89.4054	196.367
ura	Uracil	Pyrimidine catabolism, Nucleotide interconversion, Nucleotide salvage pathway	18.2975	28.098	14.8156	31.1762	14.8156	31.1762	15.0538	31.485
uri	Uridine	Pyrimidine synthesis	NA	NA	NA	NA	NA	NA	371.305	335.368
